# Supplementary material for: Derivation, Characterization, and Neural Differentiation of Integration-Free Induced Pluripotent Stem Cell Lines from Parkinson’s Disease Patients Carrying SNCA, LRRK2, PARK2, and GBA Mutations
Source: PLoS One. 2016 May 18;11(5):e0154890. doi: 10.1371/journal.pone.0154890 (PMC4871453; doi:10.1371/journal.pone.0154890)
Supplement: S4 Table — Excel file. (XLSX) [file pone.0154890.s006.xlsx]

## Sheet: All samples
	IPSC_Y9	IPSC_A6	IPSC_P1	IPSC_I3	IPSC_B119	IPSC_S110	IPSC_K20	IPSC_K25	IPSC_T101	NSC_Y9	NSC_A6	NSC_P1	NSC_I3	NSC_B119	NSC_S110	NSC_K20	NSC_K25	NSC_T101	DA_Y9	DA_A6	DA_A23	DA_P1	DA_I3	DA_B119	DA_S110	DA_K20	DA_K25	DA_T101	FIBRO_Y	FIBRO_A	FIBRO_P	FIBRO_I	FIBRO_B	FIBRO_S	FIBRO_K	FIBRO_E	FIBRO_H	FIBRO_J	FIBRO_T
IPSC_Y9	1	0.99	0.97	0.99	0.98	0.98	0.97	0.97	0.98	0.95	0.96	0.95	0.95	0.95	0.95	0.94	0.95	0.94	0.91	0.91	0.89	0.92	0.92	0.86	0.89	0.91	0.9	0.88	0.86	0.85	0.84	0.87	0.88	0.86	0.85	0.85	0.86	0.86	0.85
IPSC_A6	0.99	1	0.97	0.99	0.98	0.97	0.97	0.97	0.98	0.94	0.96	0.95	0.95	0.95	0.95	0.94	0.94	0.94	0.91	0.91	0.89	0.92	0.92	0.86	0.89	0.91	0.9	0.88	0.85	0.85	0.83	0.86	0.88	0.85	0.84	0.84	0.85	0.85	0.84
IPSC_P1	0.97	0.97	1	0.98	0.97	0.96	0.97	0.99	0.97	0.93	0.94	0.95	0.94	0.94	0.94	0.93	0.94	0.92	0.9	0.9	0.87	0.91	0.91	0.84	0.87	0.89	0.89	0.86	0.86	0.85	0.82	0.85	0.87	0.84	0.83	0.84	0.84	0.84	0.83
IPSC_I3	0.99	0.99	0.98	1	0.99	0.98	0.98	0.97	0.99	0.94	0.96	0.95	0.95	0.95	0.95	0.94	0.95	0.94	0.91	0.91	0.89	0.92	0.92	0.86	0.89	0.91	0.9	0.89	0.86	0.85	0.84	0.86	0.88	0.85	0.85	0.85	0.85	0.85	0.84
IPSC_B119	0.98	0.98	0.97	0.99	1	0.98	0.98	0.97	0.99	0.94	0.96	0.96	0.96	0.96	0.96	0.95	0.95	0.95	0.91	0.92	0.89	0.92	0.92	0.87	0.89	0.92	0.9	0.89	0.86	0.86	0.84	0.87	0.89	0.86	0.85	0.85	0.86	0.86	0.85
IPSC_S110	0.98	0.97	0.96	0.98	0.98	1	0.98	0.96	0.98	0.93	0.95	0.94	0.95	0.95	0.96	0.95	0.95	0.94	0.9	0.91	0.88	0.92	0.92	0.88	0.9	0.93	0.91	0.9	0.86	0.86	0.85	0.86	0.88	0.85	0.86	0.85	0.86	0.86	0.85
IPSC_K20	0.97	0.97	0.97	0.98	0.98	0.98	1	0.97	0.98	0.93	0.94	0.94	0.94	0.94	0.95	0.94	0.94	0.93	0.89	0.9	0.88	0.91	0.91	0.86	0.89	0.92	0.9	0.88	0.86	0.86	0.84	0.86	0.88	0.85	0.86	0.85	0.86	0.86	0.85
IPSC_K25	0.97	0.97	0.99	0.97	0.97	0.96	0.97	1	0.97	0.93	0.94	0.95	0.94	0.93	0.94	0.92	0.94	0.92	0.89	0.9	0.86	0.9	0.9	0.84	0.87	0.89	0.89	0.86	0.86	0.85	0.82	0.85	0.86	0.84	0.83	0.85	0.84	0.84	0.83
IPSC_T101	0.98	0.98	0.97	0.99	0.99	0.98	0.98	0.97	1	0.94	0.95	0.95	0.95	0.95	0.96	0.95	0.95	0.95	0.9	0.91	0.89	0.92	0.92	0.87	0.89	0.92	0.9	0.89	0.86	0.86	0.84	0.86	0.88	0.85	0.85	0.85	0.86	0.86	0.85
NSC_Y9	0.95	0.94	0.93	0.94	0.94	0.93	0.93	0.93	0.94	1	0.97	0.96	0.97	0.96	0.97	0.96	0.96	0.96	0.94	0.94	0.93	0.94	0.94	0.89	0.92	0.93	0.93	0.91	0.89	0.89	0.87	0.9	0.9	0.89	0.88	0.88	0.89	0.89	0.88
NSC_A6	0.96	0.96	0.94	0.96	0.96	0.95	0.94	0.94	0.95	0.97	1	0.97	0.99	0.98	0.98	0.98	0.98	0.98	0.94	0.95	0.92	0.95	0.95	0.89	0.92	0.95	0.93	0.92	0.86	0.86	0.84	0.86	0.88	0.86	0.85	0.85	0.86	0.86	0.85
NSC_P1	0.95	0.95	0.95	0.95	0.96	0.94	0.94	0.95	0.95	0.96	0.97	1	0.99	0.98	0.98	0.98	0.99	0.97	0.94	0.94	0.91	0.96	0.95	0.89	0.92	0.95	0.94	0.91	0.87	0.87	0.84	0.87	0.89	0.86	0.85	0.86	0.86	0.86	0.85
NSC_I3	0.95	0.95	0.94	0.95	0.96	0.95	0.94	0.94	0.95	0.97	0.99	0.99	1	0.99	0.99	0.99	0.99	0.98	0.94	0.94	0.92	0.96	0.96	0.91	0.94	0.96	0.95	0.94	0.87	0.86	0.84	0.87	0.89	0.86	0.86	0.86	0.86	0.86	0.85
NSC_B119	0.95	0.95	0.94	0.95	0.96	0.95	0.94	0.93	0.95	0.96	0.98	0.98	0.99	1	0.99	0.99	0.98	0.98	0.93	0.94	0.92	0.95	0.95	0.9	0.93	0.96	0.93	0.92	0.86	0.86	0.84	0.87	0.89	0.86	0.86	0.85	0.86	0.86	0.85
NSC_S110	0.95	0.95	0.94	0.95	0.96	0.96	0.95	0.94	0.96	0.97	0.98	0.98	0.99	0.99	1	0.99	0.98	0.98	0.93	0.94	0.91	0.95	0.95	0.9	0.93	0.96	0.93	0.93	0.87	0.87	0.84	0.87	0.89	0.86	0.86	0.86	0.86	0.86	0.85
NSC_K20	0.94	0.94	0.93	0.94	0.95	0.95	0.94	0.92	0.95	0.96	0.98	0.98	0.99	0.99	0.99	1	0.98	0.98	0.93	0.94	0.92	0.96	0.96	0.91	0.94	0.97	0.94	0.94	0.86	0.86	0.84	0.86	0.89	0.85	0.86	0.85	0.86	0.86	0.85
NSC_K25	0.95	0.94	0.94	0.95	0.95	0.95	0.94	0.94	0.95	0.96	0.98	0.99	0.99	0.98	0.98	0.98	1	0.97	0.94	0.94	0.92	0.96	0.96	0.9	0.94	0.96	0.95	0.93	0.87	0.87	0.84	0.87	0.89	0.86	0.86	0.87	0.86	0.87	0.85
NSC_T101	0.94	0.94	0.92	0.94	0.95	0.94	0.93	0.92	0.95	0.96	0.98	0.97	0.98	0.98	0.98	0.98	0.97	1	0.93	0.94	0.92	0.95	0.94	0.9	0.93	0.96	0.93	0.94	0.85	0.85	0.83	0.85	0.88	0.85	0.84	0.84	0.85	0.85	0.84
DA_Y9	0.91	0.91	0.9	0.91	0.91	0.9	0.89	0.89	0.9	0.94	0.94	0.94	0.94	0.93	0.93	0.93	0.94	0.93	1	0.98	0.97	0.97	0.98	0.96	0.97	0.95	0.97	0.95	0.84	0.84	0.81	0.85	0.85	0.84	0.82	0.83	0.84	0.84	0.83
DA_A6	0.91	0.91	0.9	0.91	0.92	0.91	0.9	0.9	0.91	0.94	0.95	0.94	0.94	0.94	0.94	0.94	0.94	0.94	0.98	1	0.97	0.98	0.98	0.96	0.98	0.96	0.98	0.96	0.85	0.84	0.82	0.85	0.86	0.84	0.83	0.84	0.84	0.84	0.84
DA_A23	0.89	0.89	0.87	0.89	0.89	0.88	0.88	0.86	0.89	0.93	0.92	0.91	0.92	0.92	0.91	0.92	0.92	0.92	0.97	0.97	1	0.97	0.97	0.95	0.96	0.94	0.97	0.95	0.83	0.83	0.81	0.84	0.85	0.83	0.83	0.83	0.83	0.83	0.83
DA_P1	0.92	0.92	0.91	0.92	0.92	0.92	0.91	0.9	0.92	0.94	0.95	0.96	0.96	0.95	0.95	0.96	0.96	0.95	0.97	0.98	0.97	1	0.99	0.96	0.98	0.98	0.99	0.96	0.85	0.85	0.82	0.85	0.87	0.84	0.84	0.84	0.85	0.85	0.84
DA_I3	0.92	0.92	0.91	0.92	0.92	0.92	0.91	0.9	0.92	0.94	0.95	0.95	0.96	0.95	0.95	0.96	0.96	0.94	0.98	0.98	0.97	0.99	1	0.96	0.98	0.97	0.99	0.96	0.86	0.86	0.84	0.86	0.87	0.86	0.85	0.85	0.86	0.86	0.85
DA_B119	0.86	0.86	0.84	0.86	0.87	0.88	0.86	0.84	0.87	0.89	0.89	0.89	0.91	0.9	0.9	0.91	0.9	0.9	0.96	0.96	0.95	0.96	0.96	1	0.98	0.95	0.97	0.97	0.8	0.8	0.79	0.8	0.82	0.79	0.8	0.8	0.8	0.81	0.8
DA_S110	0.89	0.89	0.87	0.89	0.89	0.9	0.89	0.87	0.89	0.92	0.92	0.92	0.94	0.93	0.93	0.94	0.94	0.93	0.97	0.98	0.96	0.98	0.98	0.98	1	0.98	0.98	0.98	0.83	0.83	0.81	0.82	0.85	0.82	0.82	0.82	0.83	0.83	0.82
DA_K20	0.91	0.91	0.89	0.91	0.92	0.93	0.92	0.89	0.92	0.93	0.95	0.95	0.96	0.96	0.96	0.97	0.96	0.96	0.95	0.96	0.94	0.98	0.97	0.95	0.98	1	0.97	0.97	0.84	0.85	0.83	0.84	0.87	0.83	0.84	0.83	0.84	0.85	0.83
DA_K25	0.9	0.9	0.89	0.9	0.9	0.91	0.9	0.89	0.9	0.93	0.93	0.94	0.95	0.93	0.93	0.94	0.95	0.93	0.97	0.98	0.97	0.99	0.99	0.97	0.98	0.97	1	0.97	0.85	0.85	0.82	0.84	0.86	0.84	0.84	0.84	0.84	0.85	0.83
DA_T101	0.88	0.88	0.86	0.89	0.89	0.9	0.88	0.86	0.89	0.91	0.92	0.91	0.94	0.92	0.93	0.94	0.93	0.94	0.95	0.96	0.95	0.96	0.96	0.97	0.98	0.97	0.97	1	0.8	0.81	0.79	0.8	0.83	0.79	0.81	0.8	0.8	0.81	0.8
FIBRO_Y	0.86	0.85	0.86	0.86	0.86	0.86	0.86	0.86	0.86	0.89	0.86	0.87	0.87	0.86	0.87	0.86	0.87	0.85	0.84	0.85	0.83	0.85	0.86	0.8	0.83	0.84	0.85	0.8	1	0.98	0.97	0.98	0.96	0.97	0.98	0.99	0.98	0.98	0.97
FIBRO_A	0.85	0.85	0.85	0.85	0.86	0.86	0.86	0.85	0.86	0.89	0.86	0.87	0.86	0.86	0.87	0.86	0.87	0.85	0.84	0.84	0.83	0.85	0.86	0.8	0.83	0.85	0.85	0.81	0.98	1	0.98	0.98	0.96	0.97	0.98	0.98	0.98	0.98	0.98
FIBRO_P	0.84	0.83	0.82	0.84	0.84	0.85	0.84	0.82	0.84	0.87	0.84	0.84	0.84	0.84	0.84	0.84	0.84	0.83	0.81	0.82	0.81	0.82	0.84	0.79	0.81	0.83	0.82	0.79	0.97	0.98	1	0.98	0.96	0.96	0.98	0.97	0.97	0.97	0.97
FIBRO_I	0.87	0.86	0.85	0.86	0.87	0.86	0.86	0.85	0.86	0.9	0.86	0.87	0.87	0.87	0.87	0.86	0.87	0.85	0.85	0.85	0.84	0.85	0.86	0.8	0.82	0.84	0.84	0.8	0.98	0.98	0.98	1	0.97	0.98	0.98	0.98	0.98	0.98	0.98
FIBRO_B	0.88	0.88	0.87	0.88	0.89	0.88	0.88	0.86	0.88	0.9	0.88	0.89	0.89	0.89	0.89	0.89	0.89	0.88	0.85	0.86	0.85	0.87	0.87	0.82	0.85	0.87	0.86	0.83	0.96	0.96	0.96	0.97	1	0.96	0.97	0.97	0.97	0.97	0.96
FIBRO_S	0.86	0.85	0.84	0.85	0.86	0.85	0.85	0.84	0.85	0.89	0.86	0.86	0.86	0.86	0.86	0.85	0.86	0.85	0.84	0.84	0.83	0.84	0.86	0.79	0.82	0.83	0.84	0.79	0.97	0.97	0.96	0.98	0.96	1	0.97	0.96	0.98	0.98	0.98
FIBRO_K	0.85	0.84	0.83	0.85	0.85	0.86	0.86	0.83	0.85	0.88	0.85	0.85	0.86	0.86	0.86	0.86	0.86	0.84	0.82	0.83	0.83	0.84	0.85	0.8	0.82	0.84	0.84	0.81	0.98	0.98	0.98	0.98	0.97	0.97	1	0.98	0.98	0.98	0.98
FIBRO_E	0.85	0.84	0.84	0.85	0.85	0.85	0.85	0.85	0.85	0.88	0.85	0.86	0.86	0.85	0.86	0.85	0.87	0.84	0.83	0.84	0.83	0.84	0.85	0.8	0.82	0.83	0.84	0.8	0.99	0.98	0.97	0.98	0.97	0.96	0.98	1	0.98	0.98	0.97
FIBRO_H	0.86	0.85	0.84	0.85	0.86	0.86	0.86	0.84	0.86	0.89	0.86	0.86	0.86	0.86	0.86	0.86	0.86	0.85	0.84	0.84	0.83	0.85	0.86	0.8	0.83	0.84	0.84	0.8	0.98	0.98	0.97	0.98	0.97	0.98	0.98	0.98	1	0.99	0.99
FIBRO_J	0.86	0.85	0.84	0.85	0.86	0.86	0.86	0.84	0.86	0.89	0.86	0.86	0.86	0.86	0.86	0.86	0.87	0.85	0.84	0.84	0.83	0.85	0.86	0.81	0.83	0.85	0.85	0.81	0.98	0.98	0.97	0.98	0.97	0.98	0.98	0.98	0.99	1	0.99
FIBRO_T	0.85	0.84	0.83	0.84	0.85	0.85	0.85	0.83	0.85	0.88	0.85	0.85	0.85	0.85	0.85	0.85	0.85	0.84	0.83	0.84	0.83	0.84	0.85	0.8	0.82	0.83	0.83	0.8	0.97	0.98	0.97	0.98	0.96	0.98	0.98	0.97	0.99	0.99	1

## Sheet: iPSC
	IPSC_Y9	IPSC_A6	IPSC_P1	IPSC_I3	IPSC_B119	IPSC_S110	IPSC_K20	IPSC_K25	IPSC_T101
IPSC_Y9	1	0.99	0.97	0.99	0.98	0.98	0.97	0.97	0.98
IPSC_A6	0.99	1	0.97	0.99	0.98	0.97	0.97	0.97	0.98
IPSC_P1	0.97	0.97	1	0.98	0.97	0.96	0.97	0.99	0.97
IPSC_I3	0.99	0.99	0.98	1	0.99	0.98	0.98	0.97	0.99
IPSC_B119	0.98	0.98	0.97	0.99	1	0.98	0.98	0.97	0.99
IPSC_S110	0.98	0.97	0.96	0.98	0.98	1	0.98	0.96	0.98
IPSC_K20	0.97	0.97	0.97	0.98	0.98	0.98	1	0.97	0.98
IPSC_K25	0.97	0.97	0.99	0.97	0.97	0.96	0.97	1	0.97
IPSC_T101	0.98	0.98	0.97	0.99	0.99	0.98	0.98	0.97	1

## Sheet: NSC
	NSC_Y9	NSC_A6	NSC_P1	NSC_I3	NSC_B119	NSC_S110	NSC_K20	NSC_K25	NSC_T101
NSC_Y9	1	0.97	0.96	0.97	0.96	0.97	0.96	0.96	0.96
NSC_A6	0.97	1	0.97	0.99	0.98	0.98	0.98	0.98	0.98
NSC_P1	0.96	0.97	1	0.99	0.98	0.98	0.98	0.99	0.97
NSC_I3	0.97	0.99	0.99	1	0.99	0.99	0.99	0.99	0.98
NSC_B119	0.96	0.98	0.98	0.99	1	0.99	0.99	0.98	0.98
NSC_S110	0.97	0.98	0.98	0.99	0.99	1	0.99	0.98	0.98
NSC_K20	0.96	0.98	0.98	0.99	0.99	0.99	1	0.98	0.98
NSC_K25	0.96	0.98	0.99	0.99	0.98	0.98	0.98	1	0.97
NSC_T101	0.96	0.98	0.97	0.98	0.98	0.98	0.98	0.97	1

## Sheet: DA
	DA_Y9	DA_A6	DA_A23	DA_P1	DA_I3	DA_B119	DA_S110	DA_K20	DA_K25	DA_T101
DA_Y9	1	0.98	0.97	0.97	0.98	0.96	0.97	0.95	0.97	0.95
DA_A6	0.98	1	0.97	0.98	0.98	0.96	0.98	0.96	0.98	0.96
DA_A23	0.97	0.97	1	0.97	0.97	0.95	0.96	0.94	0.97	0.95
DA_P1	0.97	0.98	0.97	1	0.99	0.96	0.98	0.98	0.99	0.96
DA_I3	0.98	0.98	0.97	0.99	1	0.96	0.98	0.97	0.99	0.96
DA_B119	0.96	0.96	0.95	0.96	0.96	1	0.98	0.95	0.97	0.97
DA_S110	0.97	0.98	0.96	0.98	0.98	0.98	1	0.98	0.98	0.98
DA_K20	0.95	0.96	0.94	0.98	0.97	0.95	0.98	1	0.97	0.97
DA_K25	0.97	0.98	0.97	0.99	0.99	0.97	0.98	0.97	1	0.97
DA_T101	0.95	0.96	0.95	0.96	0.96	0.97	0.98	0.97	0.97	1

## Sheet: Fibro
	FIBRO_Y	FIBRO_A	FIBRO_P	FIBRO_I	FIBRO_B	FIBRO_S	FIBRO_K	FIBRO_E	FIBRO_H	FIBRO_J	FIBRO_T
FIBRO_Y	1	0.98	0.97	0.98	0.96	0.97	0.98	0.99	0.98	0.98	0.97
FIBRO_A	0.98	1	0.98	0.98	0.96	0.97	0.98	0.98	0.98	0.98	0.98
FIBRO_P	0.97	0.98	1	0.98	0.96	0.96	0.98	0.97	0.97	0.97	0.97
FIBRO_I	0.98	0.98	0.98	1	0.97	0.98	0.98	0.98	0.98	0.98	0.98
FIBRO_B	0.96	0.96	0.96	0.97	1	0.96	0.97	0.97	0.97	0.97	0.96
FIBRO_S	0.97	0.97	0.96	0.98	0.96	1	0.97	0.96	0.98	0.98	0.98
FIBRO_K	0.98	0.98	0.98	0.98	0.97	0.97	1	0.98	0.98	0.98	0.98
FIBRO_E	0.99	0.98	0.97	0.98	0.97	0.96	0.98	1	0.98	0.98	0.97
FIBRO_H	0.98	0.98	0.97	0.98	0.97	0.98	0.98	0.98	1	0.99	0.99
FIBRO_J	0.98	0.98	0.97	0.98	0.97	0.98	0.98	0.98	0.99	1	0.99
FIBRO_T	0.97	0.98	0.97	0.98	0.96	0.98	0.98	0.97	0.99	0.99	1
