# Supplementary material for: Derivation, Characterization, and Neural Differentiation of Integration-Free Induced Pluripotent Stem Cell Lines from Parkinson’s Disease Patients Carrying SNCA, LRRK2, PARK2, and GBA Mutations
Source: PLoS One. 2016 May 18;11(5):e0154890. doi: 10.1371/journal.pone.0154890 (PMC4871453; doi:10.1371/journal.pone.0154890)
Supplement: S5 Table — Excel file. (XLSX) [file pone.0154890.s007.xlsx]

## Sheet: Sheet1
SYMBOL	Marker	Y_FIBRO	A_FIBRO	P FIBRO	I FIBRO	B FIBRO	S FIBRO	K_FIBRO	E_FIBRO	H_ FIBRO	T_FIBRO	J_FIBRO	Y9 IPSC	A6 IPSC	P1 IPSC	I3 IPSC	B119 IPSC	S110 IPSC	K20_IPSC	K25 IPSC	T101_IPSC	Y9 NSC	A6 NSC	P1 NSC	I3 NSC	B119 NSC	S110 NSC	K20_NSC	K25 NSC	T101_NSC	Y9 DA2	A6 DA2	P1 DA2	I3 DA2	B119 DA2	S110 DA2	K20_DA2	K25 DA2	T101_DA2
AQP4	ASTRO	-32.6434	-15.0529	-0.853262	-12.4978	-12.1461	-8.36964	-14.3425	-17.6408	-17.5591	-18.0365	-4.32941	0.00627293	-4.94026	-28.8153	11.3146	-4.69871	-2.88787	-13.1825	-12.7434	-8.41783	-6.91984	-17.8845	-1.10173	-26.2556	-5.49614	8.08047	-19.5463	-14.8668	-18.715	25.5574	59.068	22.6646	1014.1	-13.2588	-5.86029	-14.038	754.623	-18.0618
BCAN	ASTRO	1.52094	12.9347	-2.57468	13.3525	21.6304	13.9731	19.9099	14.839	19.6677	32.9508	2.50392	95.5849	102.954	92.3921	96.0971	73.6088	91.8885	165.577	132.786	77.6744	15.8839	30.8528	-0.683631	1.09359	9.65496	24.364	18.5386	61.1437	28.1614	217.221	305.04	540.558	879.547	1194.98	1087.75	458.6	1501.65	264.55
CCL2	ASTRO	710.225	768.366	1381.49	806.125	127.79	1712.59	533.673	262.776	1012.54	389.761	423.98	292.473	193.139	178.608	160.48	188.873	264.947	100.999	261.589	309.959	477.216	116.489	914.028	287.257	-3.82476	84.1833	605.353	645.004	808.093	248.478	2389.35	368.298	2895.98	3.31504	176.955	728.876	2180.51	49.6855
CD44	ASTRO	12857.4	13015.6	13690.9	10085.2	12553.2	13762.1	14446.9	13053	9772.24	15675	11089.9	44.2724	76.0065	91.3859	85.2749	24.4207	71.1115	80.2472	101.91	54.4277	55.1691	4.32112	193.494	97.0198	22.2228	6.46704	63.5259	965.162	29.395	265.238	679.162	100.603	1740.96	36.5767	135.02	753.586	1409.39	14.1283
CRYAB	ASTRO	11720.8	15744.6	20351	13798.1	5162.52	24260.7	11882	7319.67	14994	27481.8	14216.3	194.228	362.828	43.1267	30.7918	65.6339	79.7329	48.793	33.9954	419.219	10.2898	-16.0545	1.1841	-3.5191	-10.789	3.05266	16.6524	140.099	20.0962	39.8965	236.418	139.161	251.325	514.315	14.0669	164.241	1668.48	46.7909
FBLN5	ASTRO	5524.1	5072.98	5586.31	3362.3	1251.19	7438.2	4149.64	4604.42	5445.8	8689.04	4730.4	53.0828	52.2918	46.7885	77.4586	19.7248	45.798	118.972	83.4314	41.5609	61.1107	47.1554	53.4071	201.292	27.3321	33.2714	227.8	106.523	108.264	724.599	452.083	35.2046	791.097	17.8144	923.148	2009.26	242.915	51.9504
GFAP	ASTRO	-8.6107	-12.7883	1.25391	-5.43511	2.91385	2.82499	8.32112	11.3541	-0.160858	-9.9957	-4.77438	-10.5919	-11.5584	-38.5578	-8.88716	-9.43904	-8.80755	-5.11906	6.74804	-22.3578	-2.88029	-9.42691	9.29549	-18.8106	8.23928	2.14149	40.5419	0.171462	-14.9206	18.9329	175.471	656.039	3496.92	-1.48892	77.986	202.476	8653.52	31.7896
HOPX	ASTRO	11.8971	-10.5194	-0.68871	-5.91307	5.34281	-16.6141	-15.1156	1.24747	4.88919	-10.0074	-3.33244	-13.4324	-20.0523	-10.7181	-16.585	-0.749305	-8.84453	-9.20249	-23.8651	-24.7248	-3.37662	-7.26305	46.4881	-5.69125	7.04391	-16.4345	-22.7456	1024.03	-5.27526	400.442	462.677	4047.36	9211.75	1232.35	117.494	26.0873	10257.2	485.228
LGALS3	ASTRO	2819.12	4553.64	2210.13	1685.9	1596.7	1333.76	2110.24	3992.29	2997.48	1514.67	2483.99	36.6715	58.9105	107.582	60.4459	63.5321	9.3322	123.71	169.816	77.5811	31.528	-1.37922	85.7149	-0.90469	4.47662	-2.94905	13.341	182.541	18.2077	354.226	298.015	157.733	592.993	84.7948	13.8465	104.514	1657.41	59.3035
NFIA	ASTRO	118.93	485.356	284.011	175.204	90.3217	294.593	183.734	145.256	491.718	286.029	296.233	-10.5539	-29.9234	-40.5616	1.71586	26.1206	-18.8917	-8.08131	-37.2399	-37.3795	-13.3161	-14.1378	35.9789	91.3355	-42.2345	-27.5999	634.359	72.7503	-14.5436	306.189	198.452	1455.79	1297.34	531.193	969.662	2049.06	1944.39	205.148
NFIX	ASTRO	6286.32	8592.11	9772.65	6628.69	6622	13723.3	9374.05	5946.78	11369.9	13694.6	9596.3	-23.8923	-24.1014	-4.67533	-7.94411	-13.9306	-31.741	-4.71059	-56.6181	-30.2225	-24.6112	-30.6259	6.89257	-6.20899	-14.1692	-3.71527	4.5818	9.25041	33.8588	1275.63	780.696	1311.55	2329.46	482.444	1882.48	1086.72	3953.98	86.5094
PMP2	ASTRO	14.8341	12.0407	-11.1613	-13.4547	-4.9157	-10.4977	1.04684	37.9343	-13.5272	13.4712	-3.12566	-7.41391	43.8916	6.25239	8.78685	-0.949635	4.93632	-4.12485	-6.68273	41.1909	4.48206	25.946	-0.731381	19.4584	-4.90468	4.22032	-7.29618	5.42931	-24.5868	347.655	479.089	39.2414	395.504	2638.36	709.865	64.646	1375.53	579.048
PRRX1	ASTRO	3867.14	4777.35	4145.41	2410.36	2989.02	5032.47	4448.62	3108.13	3637.91	3984.24	2928.73	14.2682	25.5223	10.1712	34.8366	33.9729	29.0284	34.2751	56.9955	43.1173	41.0425	26.0931	345.204	226.128	15.4175	33.5082	13.2361	23.6139	27.474	66.2708	51.5163	1.59857	804.418	22.657	55.8082	28.4874	127.522	37.5225
S100A6	ASTRO	30282.4	36007.1	30837.5	35836.7	39929.6	34738.5	36477.4	37591.3	34270.1	43089.6	45152.4	691.46	846.743	300.486	780.076	494.014	887.029	947.508	314.546	848.275	40.2644	83.1754	340.95	146.348	219.336	160.23	352.085	1041.13	333.388	59.9576	489.767	356.93	983.515	1700.04	625.348	1713.11	2112.57	659.94
SPARCL1	ASTRO	3.71997	7.76317	0.894922	21.6021	3.69917	27.5805	7.87268	-5.71451	-2.56906	16.2524	26.9026	361.395	197.479	166.888	151.558	196.699	265.428	127.916	146.01	169.024	196.734	622.913	1078.8	294.915	189.53	1139.08	1630.45	1803.75	220.858	363.442	2143.72	2047.53	18153.8	1444.73	339.866	1029.89	10372.9	2460.87
SPON1	ASTRO	37.5431	73.9839	66.9232	57.0448	61.9507	76.7135	39.5261	26.0438	60.3608	41.4323	42.1057	129.873	170.372	151.811	372.232	182.459	170.131	264.85	195.649	144.704	38.221	46.0512	1084.6	214.597	83.2951	21.5628	83.1221	500.995	79.8561	1828.65	1400.54	469.071	13752.9	1577.79	2256.05	385.596	5435.3	837.526
TNC	ASTRO	12473.2	10410.3	7165.92	7086.64	2383.62	5517.12	8000.94	9240.64	6559.52	8690.72	5294.75	168.919	159.268	157.455	166.259	133.851	244.81	252.053	159.306	229.694	139.045	137.999	565.616	596.567	122.434	133.291	276.97	821.57	216.133	306.695	816.137	303.563	927.488	290.928	1049.13	1304.14	2408.83	235.995
NGFR	CREST	19.371	17.2438	25.2031	97.6198	25.7327	23.0097	29.4603	2.27304	12.0307	25.3769	43.7344	98.1164	89.6529	29.3299	35.9026	26.8408	51.0755	41.6386	35.9622	51.2022	64.2915	117.651	43.914	78.1401	149.241	17.2723	303.935	184.146	120.062	27.9673	58.1949	153.777	91.3185	89.348	21.9678	40.7938	134.842	61.2261
SNAI1	CREST	48.7091	39.7765	62.0664	6.73784	40.0513	42.6171	16.6828	-18.5167	23.4975	-25.4884	7.98185	-2.62366	-20.5083	-34.1053	-27.4589	-19.3576	-13.0382	-17.2478	-40.3974	-22.9217	-11.9968	-23.5394	-22.1199	-6.81637	-30.9895	-19.185	-16.2678	-29.9994	-29.5831	-35.2458	-19.5394	-10.7581	-35.9763	-26.2492	-13.5732	-23.4905	-7.8212	-29.2018
SNAI2	CREST	4072.16	3819.32	2151.85	2311.08	1888.07	2909.27	2852.92	2662.55	2992.11	4495.68	4635.08	5.01265	16.5998	5.42644	-8.78897	49.4656	41.6985	-5.137	65.8468	52.9256	121.147	30.8566	319.274	340.197	52.7717	105.342	607.883	111.353	261.8	33.7095	52.5887	13.8059	296.953	48.9183	34.4677	151.831	167.64	29.6963
SOX10	CREST	-7.07461	-16.1771	-9.65864	-5.58645	-30.4794	-10.3643	-40.8519	-12.7075	-31.476	-48.1973	-16.2644	59.7367	96.4496	41.8115	20.5326	73.7818	55.0504	65.3115	14.3282	115.435	-23.4983	-34.5081	12.2215	-3.00113	-18.675	-23.7458	-28.8445	5.65251	-19.0074	-20.2414	-32.2024	16.817	29.4585	3.29407	-29.9509	-9.46392	-12.8893	-9.25901
TWIST1	CREST	4297.09	5689.33	4130.62	3916.41	7551.4	5179.44	4000.1	5685.38	4402.72	5793.37	3792.24	30.8516	18.1707	17.6439	41.8259	31.0382	9.50176	26.6239	31.9212	43.5568	41.5055	8.93843	701.756	324.908	45.324	23.945	66.4392	22.5678	61.4426	20.6751	16.6613	-2.95206	469.367	4.35518	5.23398	54.6313	-3.14911	15.7139
AFP	ENDODERM	80.1398	100.832	66.257	188.569	404.214	95.3147	139.423	190.994	83.8161	160.669	99.5328	542.615	635.54	497.159	659.064	400.032	1307.19	719.702	555.106	1281.66	338.788	32.1881	-1.81491	8.90541	20.535	65.3992	41.5034	25.4366	28.1083	38.8826	104.341	-0.749282	38.8387	21.7897	-0.957843	11.2338	23.5933	13.0747
GATA4	ENDODERM	-28.781	3.65604	-11.4403	-9.36257	12.9426	7.21048	-1.6892	-1.19169	-0.890007	-36.6802	-2.86165	-8.90253	1.07842	7.59591	-5.63169	-1.66685	9.99085	-5.24958	9.04449	-12.7653	9.24285	-29.2233	-11.3242	-16.769	-1.1867	-22.7328	-9.79531	9.9756	9.56613	2.62643	2.40091	-21.6202	1.81689	-10.9883	-14.081	8.22223	-12.9505	3.08551
GATA6	ENDODERM	63.227	51.9704	40.3839	23.0475	47.4224	10.4093	42.4751	-14.0572	52.2978	65.98	44.8969	13.0442	13.544	-1.5557	10.5569	24.1636	-10.7317	6.78519	6.3988	9.25092	-24.32	-27.4089	-0.812252	8.66295	0.36818	6.00979	-17.1468	-17.7163	-10.9057	-13.567	-0.0573446	5.67873	46.8775	-24.9167	-6.54847	3.41525	50.6279	32.6574
INS	ENDODERM	28.108	20.5977	40.7987	18.1417	30.9854	24.5146	49.8033	34.1397	31.7702	13.4671	6.34105	7.93128	0.422947	34.5248	21.8486	24.5713	33.1855	20.8831	48.2572	34.2157	21.8064	4.6736	30.309	14.1728	18.6383	4.58062	19.0902	33.6882	28.9908	49.5406	47.6732	24.3159	55.1936	54.46	42.2381	29.4913	17.771	34.1067
IPF1	ENDODERM	16.7424	-3.37638	4.2232	1.4629	-8.3345	34.4245	-12.6325	-4.84925	2.20336	-20.7889	-10.9306	8.45618	-29.9823	-9.80563	-4.19817	-7.72404	7.01225	-4.79279	-27.1629	10.0059	0.227221	-16.7747	-2.24585	-11.2611	17.4835	-6.40739	-8.07364	11.8739	6.62674	9.38789	1.92462	11.5194	-1.24558	-2.60371	15.1561	-3.45877	-8.90923	2.18631
SOX17	ENDODERM	-15.6766	-42.9541	-11.513	-33.7921	-23.8627	-9.10289	-31.9449	-26.5257	-27.5137	-43.2454	-30.4332	-48.8766	-40.2675	-20.6324	-17.6256	12.8166	-6.2396	8.86149	5.43789	-28.0603	-23.8564	-9.39787	-32.3096	-31.8834	-20.4003	-36.238	-31.9342	-32.4984	-46.2793	-57.0312	-28.553	-29.6199	-22.3126	-17.8814	-29.6192	-23.1045	-4.8268	-40.1639
CDH1	EPIBLAST	-1.18956	-23.8752	3.23249	-17.9144	-8.78773	0.439335	-16.7933	-29.6764	8.704	30.2946	-5.27547	7516.24	9792.21	5799.23	10782	6423.47	6964.49	13930.3	6023.92	14107.8	19.8182	-8.51945	-13.5626	-19.8453	-5.81119	-13.8155	-11.1602	-23.3115	-22.0076	8.0047	-1.2625	52.1539	180.169	-0.940545	11.6476	-7.57514	195.608	-1.63816
CDH15	EPIBLAST	136.058	125.967	151.411	112.51	43.9685	52.952	105.448	120.686	49.0695	121.937	-0.0546534	119.644	139.502	104.624	95.1997	87.1253	82.3968	139.498	83.182	127.514	1.41565	-6.33106	22.0236	26.4653	3.25879	29.6703	-13.4358	31.1322	22.1989	15.1631	51.3222	26.6772	17.7572	57.8976	47.6716	55.3962	38.432	46.4128
CDH2	EPIBLAST	20257.7	14300.6	24304.3	19539.4	9603.36	5624.69	14941.9	14083.5	9448.64	15330.8	11497	6027.23	4275.27	2538.01	5221.39	5133.73	4616.77	9569.75	5145.09	6532.02	21460.6	32997.8	22782.8	31005.5	27654.1	29076.8	37787.7	29721.5	41935.1	13475.8	20316.2	24582.8	20674.6	24145.5	22028.8	28373.4	33685.7	19093.3
FGF5	EPIBLAST	173.245	220.945	176.474	130.062	134.59	173.678	263.57	232.064	162.121	129.397	83.877	13.6322	9.09115	1.33506	41.7622	2.78637	7.95295	-8.49313	-33.1807	-5.10257	3.20969	13.0229	-9.65818	5.21274	0.956887	-7.95538	14.14	-7.11964	9.69936	2.06033	-8.17655	-6.63174	-5.71305	8.06598	-0.759578	10.7298	-15.0641	2.68989
TGM1	EPIBLAST	20.9202	23.431	11.2476	12.5817	-0.653029	-2.69204	10.2707	20.757	-2.44271	41.3112	25.0267	49.8364	56.37	-10.9012	32.9328	33.0267	36.1489	16.8607	21.1431	30.3648	-13.2234	24.8944	8.19905	21.6874	10.3937	-0.0463826	19.4617	57.7711	35.1947	12.5721	25.0605	28.0871	71.3964	33.3929	37.3522	20.5611	33.0431	23.3613
EIF1AY	GENDER	3.72443	14.5123	987.499	1245.46	12.92	13.75	1196.09	1117.14	817.588	1148.36	23.2017	-8.68	2.31048	1565.34	1175.1	12.8455	9.17328	1464.01	1756.11	2189.43	18.2735	14.1302	2174.7	1914.7	6.99114	-1.42291	2016.34	2995.53	1893.83	17.5312	9.77994	1605.51	1573.29	3.2444	7.11352	934.293	2065.09	730.459
NLGN4Y	GENDER	-28.8879	-0.777386	57.9195	72.4847	-24.2849	-23.0802	97.8435	73.0769	97.2625	203.069	-7.39333	4.7486	-13.6502	479.688	658.684	-17.1206	0.413286	1042.81	748.486	932.206	-25.7056	-12.0489	125.785	414.926	15.7025	-2.63894	361.243	557.928	802.018	-16.0046	0.452604	596.422	288.625	-5.58794	-0.560054	437.738	675.402	429.573
RPS4Y1	GENDER	183.728	105.644	12130.5	13076.2	125.486	138.948	12481.4	14149	10674.8	15054.9	130.149	31.4392	57.6837	7636.95	9978.16	121.293	73.0263	8617.23	9499.51	11388.6	37.322	62.8678	14625.8	17151.4	142.315	163.721	14972.5	17888.2	320.814	109.529	130.153	15554.4	10402.7	146.156	177.58	10537.8	15223.9	572.284
RPS4Y2	GENDER	8.86444	20.0775	795.254	1107.95	11.0413	14.5	949.259	1992.41	1056.93	909.015	11.3985	36.8048	31.757	1060.1	483.586	5.99599	34.8379	618.737	1078.14	928.762	34.1792	16.0065	1830.95	950.429	31.0299	-2.34576	892.312	3133.36	40.4391	10.3727	-15.9469	2095.22	765.848	39.9835	12.9063	604.644	1663.9	49.9608
SRY	GENDER	2.79662	4.90422	18.2939	10.8786	21.016	24.7536	-24.5803	8.35092	23.9062	13.509	-17.9836	-12.2909	-2.51246	217.173	272.089	13.9672	12.4161	209.841	215.039	196.413	-15.5948	-22.5382	456.694	236.811	-0.138389	22.7674	398.132	171.151	695.186	29.7271	-2.87369	167.827	467.178	12.7509	8.04037	200.873	113.646	184.352
USP9Y	GENDER	-18.3044	-10.8923	23.8038	40.4738	-17.4367	-33.1816	37.5812	96.0653	50.7698	51.631	-23.0318	-22.9627	-16.6804	129.182	92.0121	-14.2338	-6.68299	80.041	143.098	116.525	-1.3314	-11.856	31.6825	66.2102	3.66158	2.61261	39.4787	208.353	67.5927	-7.21856	-12.967	318.079	215.667	-24.5255	-26.4749	90.6037	291.199	111.782
ANKRD11	IMPRINT	1969.92	1549.22	1910.12	1350.61	1145.24	1291.09	2164.27	1613.91	1633.26	2675.74	1375.29	1460.83	1714.98	1569.64	1715.88	1073.73	1497.63	2212.41	1483.57	2478.97	1428	1823.34	855.362	2152.74	1425.5	1537.04	2273.54	1686.39	2343.64	897.96	732.714	1272.8	1104.13	1538	1174.81	1722.19	1090.28	1356.71
DLK1	IMPRINT	-7.71387	-18.5873	6.24913	3.44438	-3.2573	-3.19563	27.6359	105.604	15.8478	9.69866	21.175	36.0877	164.095	34.896	53.2417	298.819	227.832	249.792	64.656	118.182	993.185	475.808	6236.92	2368.07	2587.58	1430.42	1990.25	238.046	1395.13	2656.99	702.368	928.697	304.626	6980.28	3664.16	3723.94	1761.8	936.605
FOXG1	IMPRINT	9.96373	-8.43561	32.3679	2.88221	8.94132	-13.1156	46.7241	-17.6656	33.0191	8.31527	13.4012	12.8005	23.7272	-28.9906	44.3408	33.7344	9.32413	-0.723441	-26.7138	39.7498	10.769	-9.41001	27.8349	-1.82319	12.3433	-6.27554	-5.73346	24.6289	10.761	-10.486	0.785612	-6.68582	-24.2236	21.6141	12.5099	19.766	-16.0437	15.1639
GLI3	IMPRINT	169.505	215.768	192.435	112.303	193.808	192.994	262.268	242.661	279.494	351.542	240.435	105.213	136.872	39.3062	85.7806	131.387	111.572	285.955	90.3145	232.748	371.202	865.309	168.193	609.955	690.533	840.914	1557.76	414.432	1632.45	66.1367	143.929	249.239	76.0814	158.408	161.232	881.969	139.813	153.73
H19	IMPRINT	76.3043	31.3838	-0.127497	3.03195	-12.7402	36.5943	-17.7472	-26.4158	-23.1477	40.0275	0.504459	39.1325	50.7884	-15.1672	36.1909	163.216	137.288	37.5083	41.4836	132.044	-25.3744	38.8127	-4.89496	415.097	13.4012	308.452	-12.507	0.210295	-18.2349	-37.7601	61.129	-23.2085	850.304	0.197616	10.2356	-12.0394	-21.3478	-5.05913
IGF2	IMPRINT	1.7698	-13.6285	-7.35491	-3.27445	-10.8075	-4.84369	-8.46049	-21.2485	-8.44805	1.86194	1.1689	-5.03519	-6.35582	-7.91765	-1.76929	-3.60416	2.45357	-1.44686	-17.2176	-9.17503	12.3253	-12.3983	1.75531	-1.88423	-7.52442	-17.7195	0.0868292	-7.82663	-2.13217	-12.9954	4.41259	-18.64	-4.7864	-6.94451	-14.4924	-9.70694	-22.1506	1.73699
LMX1B	IMPRINT	-3.12532	10.9755	27.6782	35.7842	-5.42523	10.7906	25.5507	27.3309	42.2486	37.5252	11.7096	-7.71869	-2.82225	-12.018	38.1561	11.2587	25.6559	33.6709	50.6074	-0.949781	16.2069	8.56949	-12.4172	13.6825	12.4272	-2.69407	8.46536	-0.377961	28.6509	2.5867	34.7573	0.4507	29.4389	12.7821	-9.0357	21.7147	20.189	7.65425
NNAT	IMPRINT	-13.8659	3.23235	-4.6145	2.19786	26.0449	13.1513	10.4851	-9.39451	-10.3183	10.8179	-0.361718	-14.6876	10969.2	1446.05	3122.16	3.09354	6080.36	8587.55	1669.1	6653.82	1.80146	11235.2	1913.27	3001.24	2.803	3403.2	16635	5821.17	12746	2.36559	19224.4	27806.5	8021.18	4.05167	24918.8	37181.7	25786.4	21127.9
TMEM88	IMPRINT	8.28401	-26.481	10.367	10.8679	13.6447	-17.0394	-36.8232	12.6887	12.5097	-18.0938	-21.2369	28.1416	28.6213	28.2689	2.13196	55.2657	103.561	100.637	115.138	65.645	911.754	576.678	381.624	1163.71	201.659	1103.33	1612.49	1118.43	624.635	172.636	221.222	338.394	102.949	100.042	221.821	115.508	210.285	169.201
UBE3A	IMPRINT	1684.63	1392.2	1493.14	926.217	1330.37	1448.85	1254.72	1769.54	1090.76	1600.77	1138.85	1277.21	1736.01	1275.09	1558.81	1336.5	1159.53	1578.63	1111.39	1836.21	1028.59	1095.3	1021.64	1420.63	1257.64	1538.15	1723.6	1873.52	1789.03	1984.98	1289.11	2229.67	1427.32	2123.45	1871.87	1741.58	2595.2	1705.88
WT1	IMPRINT	6.76938	16.7151	17.0561	0.907014	6.71105	2.58117	-2.63722	11.6014	12.7894	17.7046	1.78797	12.4256	10.3476	9.09943	19.7283	3.37782	1.50936	-10.6195	3.63567	19.7386	5.29894	9.55743	22.0363	19.3067	10.3945	12.5774	2.80329	-14.9319	6.12911	-4.26218	-21.9857	38.6919	-39.7746	2.95012	5.56052	17.0001	282.194	14.4334
ACTC1	MESODERM	9850.43	9697.87	13484	12759	745.875	12144.4	4415.48	5009.63	813.128	6588.66	2045.7	2682.73	1479.7	1237.82	1189.4	622.038	1829.32	1413.9	1408.61	3662.95	214.896	31.235	101.601	17.8492	-0.324645	36.0152	-12.0716	56.1957	6.15505	17.3315	106.952	8.1581	4.7481	39.9176	54.3688	120.139	88.7115	5.74544
CD34	MESODERM	-4.37703	5.64595	5.2207	12.0159	-0.61489	13.2046	15.2938	19.0236	8.54196	14.4806	17.7024	22.3698	33.0692	20.2197	31.8735	15.8783	16.2732	37.5249	8.42683	9.14865	-4.40599	6.84589	3.70368	4.89056	13.2561	22.3754	16.4963	-0.39895	-1.50825	4.83555	12.0559	-1.12699	9.34767	0.499504	7.83045	7.59136	3.15386	6.70645
CDH5	MESODERM	-12.3619	-29.829	-9.66486	1.70135	-17.3411	-9.05155	-55.8206	-13.0084	-21.6247	-47.6861	-26.5779	-7.35284	-20.4897	-15.3599	-32.0799	-8.28124	-19.569	-16.0914	-24.6283	5.58219	41.5003	-11.3343	-7.14131	-6.35333	-7.26688	-10.0205	-11.2627	15.264	-11.7601	-21.6034	7.24559	-19.8229	1.00831	3.95478	18.3845	42.6656	34.192	9.23073
DES	MESODERM	55.4859	209.2	36.6574	99.8845	16.2363	83.2825	98.7468	197.936	19.9853	29.6214	5.59406	-6.79314	-8.62462	-5.88096	-19.2924	-7.35994	10.6182	-12.8317	-6.85743	-17.3134	-18.6373	-25.4049	-16.1502	-23.4421	-9.5115	7.18356	-30.3435	-23.5909	6.19426	-11.1604	-13.3755	5.7709	-28.5242	8.22399	2.83004	-2.03026	3.43498	5.60089
HBB	MESODERM	-3.15269	4.08383	15.4312	41.3445	31.0963	12.2764	36.3516	21.227	10.4658	19.3744	2.94748	-18.4155	4.78766	-20.9702	19.6164	7.85565	12.9535	8.27442	53.4136	9.26416	4.65676	-6.81273	-23.4091	57.3382	-6.07817	23.0342	36.9201	46.4881	13.9634	46.4195	28.8958	48.9569	44.8082	14.1097	18.4368	30.5721	-4.40026	34.2687
MESP1	MESODERM	48.477	88.3376	48.572	33.0172	160.953	89.529	66.4427	43.9814	92.8238	81.4304	17.3139	5.36719	-8.27902	-26.7863	10.9242	23.9803	53.6681	16.7402	26.9536	-31.3481	32.4102	35.2096	186.261	58.834	284.664	150.163	59.5651	28.8735	90.6505	2514.88	1087.59	614.262	1340.81	1915.22	1796.26	901.738	1077.12	427.075
MYF5	MESODERM	7.25745	22.4833	-5.85568	18.9866	6.32155	10.8969	-9.56899	23.7068	0.145085	20.7614	11.6934	10.1669	20.4695	12.3568	12.3294	6.72729	7.78977	-0.140597	49.9782	24.515	20.3258	18.7734	27.8432	14.5635	4.50279	12.9546	-3.11266	14.3559	14.8299	34.4722	0.70455	5.07774	32.0799	5.93962	26.0524	7.3089	11.6053	15.2223
MYOD1	MESODERM	-12.7301	-11.6458	-13.8282	-9.12133	-7.2196	-10.6414	-6.31331	-8.63935	-1.97025	6.07888	-6.86865	-22.1747	-6.64705	22.4655	20.3726	-7.73472	-17.5956	20.8489	0.353373	-12.1484	8.6938	5.9814	2.39591	8.51857	-5.70836	-12.5961	12.7351	-29.2682	-12.9599	-21.5399	2.60977	-12.936	0.719473	5.7481	-17.8109	8.66867	-14.7317	2.37478
NPPA	MESODERM	-6.14595	-24.1964	14.8389	17.5954	24.9506	14.4596	-1.87964	23.6395	10.8523	24.4199	17.0723	9.96553	12.13	42.8101	12.5315	23.3557	21.0651	8.08259	-13.2054	20.6986	19.5655	26.1406	34.5421	39.2235	13.0927	6.14296	35.2268	7.90591	3.94418	415.314	668.286	1586.24	1460.22	747.752	608.362	262.512	1923.7	39.0928
T	MESODERM	-2.6094	-6.48244	7.47106	-8.25799	-11.6031	-5.07109	-21.9561	4.43473	-13.7484	-13.5906	-12.2253	-13.4916	8.16507	-7.26354	-3.33135	31.0162	32.8285	3.20989	22.9	-17.4586	0.904338	-3.98304	22.023	-24.6064	-24.5127	-6.84508	-20.283	-2.39147	-8.49505	-9.43223	11.542	-33.9031	-35.9198	-15.6988	-8.1228	-17.8275	-1.95849	-22.095
DBH	NEGATIVE	-8.33838	-31.9512	-6.0693	-2.14459	-12.5247	-14.5663	-6.83518	-5.20867	5.75141	-12.7041	-4.62267	-0.199294	42.6762	28.2001	-1.48558	17.3699	-1.25676	93.9174	3.66673	16.2373	12.3833	-6.75376	-16.9382	52.9822	31.7168	-7.79906	-24.3704	9.13124	41.3365	-16.6184	-12.2441	-18.9721	-8.14996	35.2159	-1.12928	-2.20697	-0.53124	11.8225
FEV	NEGATIVE	34.981	41.115	18.3619	-6.4663	-2.34517	-10.5394	7.6596	16.5628	88.4519	46.2474	20.4283	5.36754	3.90006	3.06455	19.1584	20.6001	31.3901	25.7686	13.8661	20.946	17.2897	-8.17784	62.7021	-2.87213	34.2725	12.8367	22.2824	6.38997	20.4363	0.658124	23.9054	13.2457	60.7661	-11.4472	8.52128	17.6823	17.3052	642.495
LHX4	NEGATIVE	13.6054	16.8629	16.3306	0.221265	13.4364	24.6688	7.38072	-25.5832	7.41186	2.14503	-11.3373	40.3071	218.666	596.353	567.756	178.05	151.394	417.888	506.39	355.456	5.3537	-12.6422	11.266	26.1805	-1.00646	8.53227	-32.6098	23.6766	-9.58852	27.1778	91.1113	-3.56404	323.246	33.0575	73.3329	-1.01038	42.0496	493.314
MNX1	NEGATIVE	31.9212	28.6575	20.7596	8.62325	16.6117	21.5103	75.9337	43.173	60.2155	28.5681	68.1331	38.9338	48.9638	38.5418	54.1195	30.7042	31.2363	64.7166	26.4934	44.3159	2.34024	41.6349	5.14937	57.4142	39.1844	63.0695	42.0556	46.0824	70.3469	37.2742	25.9533	30.7009	20.0207	12.8056	17.9653	67.5319	16.0705	106.631
NKX2-5	NEGATIVE	-35.8308	-22.9301	-22.2847	-19.8866	-21.5174	-35.6555	-27.0567	-3.19689	-38.989	-26.855	-21.4203	-30.5711	2.92351	-27.4651	-23.9349	-40.6572	-15.8531	-28.2578	-50.684	51.7412	93.5954	-3.64971	-34.9246	-24.9675	245.617	-17.2643	-24.0931	-19.1337	-17.039	180.869	-28.3489	-29.4597	-42.724	345.369	-17.2017	-18.4685	3.47897	-22.8792
SLC6A4	NEGATIVE	-40.615	-25.8865	-22.1542	-10.6462	1.10791	-22.1907	-18.0094	-38.498	-9.68612	-44.1279	-23.19	7.26068	-34.9786	-39.2936	-8.96138	5.2816	1.35679	-21.0175	-9.64275	14.4516	0.717608	-9.00163	-13.9071	-25.1915	26.7095	5.25974	-9.53954	-35.6472	-20.0875	-46.2069	-13.9859	-20.9735	-26.7476	-20.2721	-16.6334	-25.9727	-20.9097	0.535856
TPH1	NEGATIVE	8.591	50.6247	14.6744	28.3516	22.5647	5.3688	4.14912	13.5057	34.8594	-22.5629	4.23499	-6.65639	11.5283	-1.39678	-1.77901	14.0623	2.29625	17.1792	-8.57441	4.67134	0.346148	9.94871	0.0674626	28.5841	13.7011	-9.69841	26.9666	7.51485	51.451	28.9131	31.2481	-10.9578	-6.90273	20.6577	26.6713	33.1065	13.9121	24.1624
ASCL1	NEURON	11.4983	-21.0131	14.3441	0.12998	-17.69	-8.45192	20.0657	3.55317	7.35342	-20.4571	6.44757	5.03485	-13.5244	15.4728	1.96513	68.1466	9.6535	70.6149	48.3693	30.274	567.515	472.175	636.905	3129.2	1678.16	3.18737	1329.63	1880.09	7503.59	4570.37	3942.72	11582.9	6126.16	1855.36	4663.29	12556.1	7310.14	11121.7
CXCR7	NEURON	446.108	99.0166	356.08	294.602	432.42	1612.87	326.705	92.4258	650.8	1605.1	1061.45	62.9822	155.895	82.9941	118.212	109.534	78.4572	148.728	103.823	98.002	1114.31	2126	535.451	2659.75	962.547	841.8	121.487	2656.38	858.988	1365.71	3110.88	1324.14	1401.89	1418	2390.85	2484.15	2425.45	2274.74
DCX	NEURON	20.1146	20.8629	21.3635	25.2029	5.72773	20.9658	14.6983	8.25272	23.4088	18.7767	36.0527	120.334	125.846	57.4509	74.7835	92.4104	107.787	95.1031	58.1898	106.487	829.793	592.479	325.724	963.878	814.263	515.356	908.235	666.403	1119.16	10829.8	5565.16	7252.7	3571.15	13166.2	12923.1	5228.29	7712.37	8220.97
GREM2	NEURON	2904.72	1153.67	3063.7	2109.65	715.968	2535.19	1217.61	2688.19	1091.61	2238.66	1787.16	13.2912	20.0984	-5.89697	11.5048	-19.5185	-3.91304	-16.8622	-30.0941	-35.3033	6.59714	-8.16079	8.70115	26.6884	-17.4567	-18.7282	70.2964	-24.1227	28.0077	138.015	180.406	56.2258	116.862	256.872	236.159	370.256	173.07	623.588
LHX1	NEURON	1.07314	24.0711	14.4402	-3.83498	-0.67652	2.03896	-7.45534	-19.6622	-0.441063	22.179	20.7851	19.0113	32.8852	14.9647	8.82722	12.7704	27.2022	23.8197	-15.6911	4.61078	36.4368	14.2772	1.77643	30.4852	-2.52637	25.2604	-0.345234	1.84329	-15.5363	300.779	279.216	1659.17	141	1946.74	1917.34	1290.44	1006.46	1600.43
LOC150568	NEURON	98.4368	100.947	51.0642	109.296	81.202	60.2663	106.461	141.288	168.44	174.774	133.201	23.4436	32.0421	32.8103	47.6491	123.82	55.9773	167.365	143.739	126.927	26.4553	22.3407	191.019	43.6452	113.966	99.4805	90.3142	220.807	185.87	372.762	336.392	221.537	185.894	135.381	548.318	187.697	290.799	431.163
MAB21L2	NEURON	3.49462	-0.239705	4.50164	-1.56864	-1.37253	1.16259	2.19999	11.1394	1.37327	48.4202	6.73116	1.50019	-22.9664	-8.80599	0.672087	0.250838	3.21876	25.263	34.3046	25.9221	0.769748	6.87398	95.9011	35.3588	5.66215	-10.1423	54.7175	33.9117	69.1921	1333.95	625.32	4064.39	958.398	6532.53	1368.33	977.411	5354.91	3435.66
MAP6	NEURON	17.066	145.148	58.2316	10.5838	23.5649	41.6608	21.5567	10.0131	70.2548	121.272	71.8311	15.0634	5.48909	-6.36775	22.1408	52.2935	27.1024	43.2396	17.9312	19.6138	532.313	826.541	351.169	900.636	811.079	745	3578.91	783.856	2087.99	2577.76	1657.41	2869.84	2411.22	2680.65	2642.48	3788.84	3196.71	3417.77
MYT1	NEURON	-8.11908	-11.3139	-21.6156	-9.30353	-23.2382	-15.3824	-14.5479	-8.04761	-20.8722	-7.90285	-0.055691	53.1201	30.6502	14.135	42.1357	63.3202	38.6471	55.5728	40.309	34.7818	29.9737	41.1838	49.4791	63.3775	38.6266	-7.23136	248.954	214.366	438.363	3384.24	3319.76	8731.56	1722.93	3021.12	3534.09	4411.33	6080.8	6286.11
NCAM2	NEURON	21.4446	3.9554	-5.23926	78.6382	30.2883	89.7316	46.2997	17.3132	9.25156	37.9442	21.8291	-13.2788	-14.306	-5.23762	20.1973	-2.7494	-8.46695	20.7752	13.2417	13.2832	-7.1694	11.1958	-10.7813	-15.6814	-13.4832	9.93699	2.05641	19.5423	62.8226	1062.91	562.422	227.259	463.104	1917.67	1024.33	494.901	1977.12	818.077
NEUROD1	NEURON	30.3297	5.81907	16.8227	37.9731	7.77269	0.932339	9.15663	-8.44069	6.51995	10.6293	7.59247	4.9225	-1.31076	-17.9435	18.1037	-1.95171	45.0812	-4.12464	23.6075	38.4311	-6.75503	57.3549	-27.1556	17.1098	7.91241	21.5143	19.9233	47.4786	40.5775	162.376	150.152	24.3536	165.776	48.1362	663.954	525.427	180.255	264.043
NEUROG1	NEURON	15.0528	4.61238	33.6708	28.6907	26.5877	33.0136	27.7646	-2.8539	25.1772	1.99136	32.4233	-6.1734	30.7001	43.534	14.5146	14.5703	29.7344	14.1078	43.811	29.6458	42.7891	32.6347	24.3127	55.6833	25.0602	36.9786	129.768	50.9828	36.0183	61.6105	163.467	192.055	53.5241	23.056	60.8375	167.89	177.434	440.585
NEUROG2	NEURON	48.4169	56.6887	98.5593	114.723	73.1552	69.7281	158.16	81.3093	85.1373	78.4423	86.8003	47.1387	60.8621	108.812	99.3863	99.5073	135.831	75.8499	85.9401	91.9019	79.7883	463.872	46.0395	143.619	145.579	133.805	993.763	229.868	317.64	1145.4	2245.76	3777.33	1838.6	276.442	1768.13	23221.8	3985.01	2317.74
OPRK1	NEURON	45.4064	27.8511	55.3314	55.9767	6.19907	34.6732	37.6338	69.2619	10.193	27.2097	57.9037	41.1531	48.537	25.8179	-3.85971	62.1503	25.3866	56.7144	143.68	64.371	268.217	35.0593	275.726	10.7165	204.919	44.8809	40.6639	379.325	140.361	336.176	172.686	1076.84	141.163	412.918	102.345	318.718	420.637	136.132
PLXNA2	NEURON	130.96	73.0794	104.871	27.4505	96.2519	48.154	103.646	109.856	68.5843	100.293	58.3813	7.49086	5.812	4.165	10.0027	24.481	0.454539	22.5713	14.9365	24.4572	52.7204	74.4074	106.048	155.896	98.9152	35.8662	115.584	59.1911	138.987	404.693	435.67	746.498	262.457	674.934	560.708	808.916	755.096	439.847
POU4F2	NEURON	2.47365	-32.9524	12.4939	1.4161	-0.752455	-11.047	4.57518	0.105861	-24.0852	-22.7243	-23.2288	-3.05583	-15.9176	-28.8519	-18.95	-3.7955	-1.61013	-4.13488	13.9327	-24.7609	-7.86583	-6.99069	-13.6386	59.5389	2.41895	4.66182	282.331	-6.63558	129.721	6644.85	5893.94	4266.96	102.251	4878.98	3069.5	2594.46	4609.15	152.834
RGS1	NEURON	-2.44389	37.1574	45.2451	-6.85515	14.6029	36.6104	44.1547	6.67048	35.3579	29.0803	48.2823	-22.0503	-20.5682	13.5717	4.63878	15.1161	-16.051	7.54462	-23.6168	-18.4822	33.6471	-1.99404	395.037	-9.14936	1.68453	-23.1127	53.3218	48.8836	2.90312	17.6033	116.511	16.8942	-7.75178	-11.2425	27.6188	11.4891	11.1478	-15.7263
SEMA5A	NEURON	581.045	325.227	914.893	557.04	249.729	431.608	272.175	749.255	440.932	642.735	523.021	56.8173	120.459	40.3074	99.8139	80.562	69.7019	93.606	55.4468	127.417	104.288	95.5857	60.1639	415.155	299.452	112.653	241.508	114.367	234.348	162.152	291.257	306.202	396.848	444.093	477.38	241.176	293.081	240.232
SEMA6A	NEURON	17.5315	-27.8518	-10.1143	6.49299	1.39602	14.188	-18.2322	-9.15656	22.2761	-9.91399	2.44555	8978.76	9563.01	6079.53	9643.76	9491.13	7686.27	16996.8	7685.93	12596.5	891.785	679.702	1500.15	2859.57	457.34	363.819	2475.92	1173.69	2393.53	3138.6	2541.53	1854.5	3366.31	5158.79	7261.31	11306.2	4555	8480.54
SLC15A3	NEURON	134.745	543.325	348.135	209.726	351.026	848.581	348.861	108.353	498.254	588.239	370.935	1235.2	2068.76	1565.18	2287.19	918.379	1297.47	2978.08	1244.63	2201.99	427.925	171.306	94.0576	551.413	549.76	64.4907	34.9637	358.86	150.231	52.0516	153.045	26.5493	178.782	172.527	139.83	899.053	376.635	609.495
SLC17A6	NEURON	8.66446	16.8971	2.77743	-6.03735	1.34377	20.8609	-32.3981	19.4353	5.69689	-22.503	-37.3606	11.4171	3.18901	32.0134	12.779	55.698	12.0868	48.1998	-1.18931	2.2779	-5.04675	-2.77925	-1.06836	20.3662	15.9606	5.84539	317.806	47.8178	168.741	4126.46	3346.62	3752.54	5387.86	8629.44	3592.9	1898.86	5986.95	3552.4
SLC17A8	NEURON	-15.6984	-24.3313	-7.51716	-13.5739	-11.4154	-3.79965	-26.6279	-15.8038	-24.1271	-70.045	-43.276	-25.2374	-1.21368	-24.1571	-11.9898	-13.6003	-16.7245	-4.19109	-13.1458	-34.4544	-7.38345	-39.6964	-20.8247	-19.5366	-8.67406	-40.4723	0.674633	-9.81587	-29.85	852.221	340.651	347.64	1489.11	94.5667	327.566	162.713	1475.78	561.666
TUBB3	NEURON	10585.2	7686.77	19420.6	19420.1	22019.8	8810.69	22662.4	17031.7	5532.71	7112.31	4504.65	7478.03	10376	2135.76	8186.03	8524.39	11410.4	16291.4	3449.45	12042.4	11159.4	17139.1	4834.31	22156.4	12868.6	11161.7	24966.3	17305.4	24065.4	18675	18908	37768.9	10510.1	51862.6	56188.8	50059.9	36305.3	48461.1
ADM	NSC	16556	42292.7	31710.1	18986.4	10469.6	50559.1	28640.4	29602.1	34962.6	45048.8	35391.7	13124.5	5347.38	9511.09	13770	6949.52	11204.8	7470.35	8394.21	17038.9	4170.82	3026.58	1587.87	3885.81	3139.38	8343.15	4800.94	6078.01	23249.9	834.27	196.334	5352.26	170.49	48.7897	92.9076	263.299	134.943	151.253
ALPL	NSC	52.2074	36.5179	186.737	40.9207	-6.72674	19.8247	-13.8218	0.370586	-18.803	-1.96343	1.00502	16264.4	20121	12766.7	17680.5	12496.4	11002.4	28298.1	14655.9	19548.4	1527.24	3073.83	782.437	2518.52	5495.13	3533	7290.77	1971.75	4914.51	265.92	79.1253	360.998	388.113	202.441	77.1758	577.112	237.097	289.526
ANKRD1	NSC	1865.14	1206.5	975.197	1490.75	66.1591	460.981	240.877	876.293	506.266	1110	797.27	13.459	25.0906	72.234	3.3071	130.684	73.5608	53.6635	100.115	152.967	2357.61	293.667	3086.94	1438.57	33.0654	337.459	79.326	2643.45	61.4014	25.7997	516.913	-6.16103	8.91659	46.1354	49.9739	21.2464	288.264	66.3017
C1orf135	NSC	251.495	122.211	510.824	249.651	394.945	69.5632	237.965	370.425	106.777	82.4489	56.2371	1300.88	1639.86	1885.27	1238.8	1086.98	913.356	1192.96	1814.77	1379.07	444.046	566.162	867.499	650.225	480.025	779.37	805.651	923.916	888.527	75.3815	59.3618	129.441	155.432	30.1836	41.658	235.741	143.98	180.044
CMTM8	NSC	101.487	14.4043	-22.464	6.99385	-9.79243	-19.2529	-12.3823	18.9239	-18.2469	112.06	2.49028	2113.94	2027.94	681.61	2008.38	1722.8	1890.61	1743.28	684.384	2426.13	1157.11	1119.99	66.2868	593.701	2046.96	1948.9	1268.68	167.75	1312.86	54.5462	23.3604	45.1457	523.133	99.7943	85.654	69.2649	50.3299	218.177
DAB2	NSC	13120.4	13655	12347.4	8864.68	7255.69	19923.2	16042.5	10686.9	14781.6	19533.3	14516	161.115	164.243	142.178	198.98	197.085	154.725	290.358	187.888	250.002	294.296	320.022	399.813	531.149	272.557	412.82	750.148	251.437	719.513	44.4034	50.7214	2.21806	252.668	30.0971	57.8726	151.917	69.5296	101.795
DEPDC1	NSC	252.105	254.664	138.873	175.634	786.991	184.541	303.939	206.767	115.615	127.22	75.2627	263.188	248.533	206.864	158.803	250.999	241.279	207.555	285.942	345.667	192.621	114.555	431.543	180.826	188.495	276.159	120.404	314.902	229.838	30.6986	23.0326	77.0662	88.483	-13.635	20.6929	106.843	78.2592	52.8641
FAM46B	NSC	179.56	440.122	267.122	145.359	415.201	118.211	337.931	185.712	341.984	396.159	147.088	4665.58	6124.26	3090.88	5505.23	4232.81	3777.98	10449.1	2657.42	7222.4	855.285	195.28	273.176	301.858	167.789	477.796	943.207	799.537	877.828	40.1611	42.6627	128.276	16.7026	-4.72791	10.2211	307.868	183.809	42.8378
FHOD1	NSC	1255.52	874.893	1440.18	776.53	1155.79	497.049	1103.35	1415.12	679.4	1432.71	720.189	651.827	975.559	500.689	923.541	874.955	750.389	968.565	674.935	1338.32	301.922	511.287	232.146	610.994	385.861	550.058	475.441	330.387	551.762	40.3274	53.8326	71.8559	156.702	17.8318	23.5863	83.9929	50.4358	54.1896
FZD9	NSC	39.9817	31.8271	71.4208	35.7566	63.9911	9.19967	55.6017	20.2147	5.85508	18.9247	33.8683	774.546	1020.96	745.959	885.235	639.903	668.602	1225.1	823.661	657.711	769.996	805.62	490.373	1514.09	1036.05	1005.18	296.979	1730.57	812.292	1012.23	530.94	1149.76	2498.36	1455.69	842.63	892.789	1426.25	2565.55
HES4	NSC	1197.1	1275.55	1037.75	509.745	1946.18	578.08	399.385	1310.81	377.072	407.591	460.808	654.252	754.658	257.897	148.509	541.367	362.651	345.592	570.386	137.59	4798.17	7180.55	5008.61	11130.2	5666.62	2065.28	23878.3	10655.8	15160.4	17110.1	13753.3	22493.2	14349.5	10571	6121.72	32081.6	12344	8936.26
HIST1H2BH	NSC	19.1505	55.5645	33.9397	11.731	82.1179	22.6827	27.9665	38.2293	-1.24131	50.9598	-0.788151	371.051	460.634	459.287	270.85	550.504	491.93	525.307	464.122	448.603	551.733	1508.08	1465.01	2147.77	1034.74	1774.26	1144.9	877.466	1942.37	81.2539	54.1876	95.1654	90.0322	14.8406	16.0566	187.711	63.2412	104.532
ITGB3BP	NSC	267.005	359.13	265.151	243.522	860.177	278.129	336.577	171.055	188.571	147.816	104.571	937.825	1110.92	981.172	782.009	824.227	805.533	826.791	1052.83	975.607	311.755	187.565	449.445	240.76	344.262	409.755	88.0291	237.031	181.023	67.0298	15.7642	107.006	151.963	-1.44606	12.3986	54.5599	44.0939	47.8453
LIN28B	NSC	-15.6239	-20.3324	-21.7613	-11.2912	-0.763838	-30.7709	-9.17659	-11.3862	4.37492	-17.0991	-12.1401	6082.12	9194.27	7897.04	7117.08	5283.86	5273.51	7572.89	8102.45	8151.35	3245.72	5241.56	2831.57	4196.52	3468.66	5493.54	2396.74	1224.08	1927.27	244.756	272.053	469.874	468.775	820.017	191.604	303.798	365.785	965.045
NEFH	NSC	86.7405	309.856	137.012	219.393	213.924	120.001	190.684	249.8	115.621	167.042	214.045	233.919	168.053	122.947	140.266	146.055	175.214	217.51	161.84	293.188	172.398	125.712	231.303	194.203	388.681	271.932	304.862	298.577	220.117	140.36	132.793	102.643	171.894	569.789	125.338	76.3113	90.3412	179.023
NES	NSC	460.91	230.604	867.244	719.895	832.716	313.949	1275.45	736.211	337.491	366.724	253.71	2250.81	2905.53	1566.74	2328.39	2397.91	2759.88	4053.28	1932.79	4644.5	13358.3	9757.28	3247.59	9080.41	11965.2	12057.5	17264.9	16261	14707.4	3191.97	3870.76	6915.73	2704.85	5031.51	5225.16	16412.2	8994.76	10064.2
NMU	NSC	-15.0733	-32.1152	-11.1245	-33.2349	-28.6692	-31.019	-23.8199	-24.9596	-34.4688	-21.7954	-27.513	3001.14	2834.44	1236.04	1325.63	1643.6	2867.93	1767.65	1411.99	1914.65	3961.44	4312.41	6940.58	3475.51	5531.12	6742.01	4159.87	8257.54	8326.41	277.755	309.142	342.811	262.777	128.056	259.565	592.6	390.435	1016.4
PAX6	NSC	-4.14001	26.9246	-10.099	1.11853	15.826	49.8451	5.19399	2.55674	-16.7121	36.5448	-8.11195	-14.7047	0.516658	-2.46568	-10.5903	18.3687	19.5606	-12.2272	-3.86976	14.3727	645.769	1248.92	461.114	1614.43	3012.48	1045.93	731.925	1873.57	375.42	216.741	263.926	1272.43	1325.95	974.538	457.54	1693.19	1469.44	1271.31
PHLDB2	NSC	509.048	706.554	266.526	312.954	283.124	282.929	372.437	317.902	228.964	390.208	236.937	58.3337	116.479	201.081	150.009	333.955	196.429	179.22	232.619	506.562	281.96	297.145	603.431	307.978	475.497	504.394	488.341	1331.92	727.913	22.7303	11.5923	155.109	112.932	10.3725	7.39323	63.8748	82.6886	41.4827
PLAGL1	NSC	286.336	286.034	210.648	222.379	141.079	292.875	270.467	279.794	147.318	265.578	217.501	23.5106	-5.40308	4.2136	15.0239	20.1422	6.03338	16.1651	11.117	13.1868	288.753	547.616	94.1057	434.733	785.15	597.89	871.125	646.61	1423.37	10.4906	10.1853	127.338	25.5058	16.4995	22.6227	312.573	24.926	72.0384
PROM1	NSC	4.35564	-5.86778	-28.6775	-9.36227	-23.4519	-21.6365	-12.3503	-1.23172	-28.2859	-3.77167	3.90915	4713.9	4651.47	6065.04	5098.85	5319.37	3255.53	5664.42	6939.71	5043.82	2014.02	4293.48	6973.86	4993.12	3689.55	3241.78	4731.9	11719.1	7296.29	516.608	2376.57	2752.4	8205.71	321.175	492.05	1219.71	7366.1	2160.2
ROR2	NSC	140.226	359.925	18.3446	35.0325	40.2686	13.0245	11.7009	9.12886	94.7883	-2.82769	52.4051	355.326	221.53	82.2077	158.679	260.786	176.438	272.035	145.497	374.768	290.222	110.497	127.74	135.285	768.266	733.427	-16.2	99.1186	126.509	38.4065	59.4485	75.3639	226.328	42.6414	80.151	190.993	73.4182	86.734
SDC2	NSC	1492.23	1190.36	1093.88	1086.65	594.333	894.173	1236.32	1145.57	1163.48	1919.02	962.681	869.303	988.898	797.414	1080.62	480.996	801.696	1321.86	880.792	706.384	3632.88	2678.11	2355.35	3200.91	1902.35	2894.12	4298.91	4174.17	4658.16	401.505	342.043	282.033	841.44	640.987	311.359	443.876	569.031	427.373
SMO	NSC	138.792	156.116	133.151	27.6343	53.0863	91.2759	66.8938	85.8085	78.4397	195.907	92.7831	768.476	1027.3	766.414	920.153	709.77	701.056	1216.12	855.322	1717.78	740.705	1016.2	589.51	1118.27	857.201	1049.07	1467.27	945.813	1751.13	134.517	179.957	314.952	435.882	124.176	182.634	899.58	360.466	517.258
SNORA67	NSC	619.48	449.583	712.775	642.682	679.23	627.995	716.236	556.673	366.551	641.45	475.387	1056.37	1169.41	718.82	1081.46	966.932	1209.09	456.61	708.163	1338.26	868.614	813.752	1123.57	865.256	759.213	1317.01	1219.13	832.548	1572.4	392.051	351.425	418.461	507.795	455.062	455.653	574.518	333.08	514.037
SOX1	NSC	-30.9659	-34.3892	-8.57905	-16.9688	-29.409	-37.631	-17.1942	-33.9832	-11.9177	-39.5869	-31.0934	-23.8641	-24.8899	-50.0408	-29.4795	-25.0985	-20.9711	-39.3448	-55.1144	-36.4903	18.0619	51.0532	-6.42382	-4.97908	24.2764	69.121	67.3106	-11.7697	67.7982	46.8883	2.74267	5.46498	12.649	-9.47235	63.0001	24.4399	-24.671	117.907
SPRYD5	NSC	88.0659	92.2185	56.5365	64.0781	21.3631	80.9861	38.6548	33.7237	32.3916	37.5943	54.7452	5.70589	28.0432	18.0416	54.7404	19.4738	45.6354	19.6126	68.3133	14.8954	131.56	2925.14	188.806	5468.09	4005.34	373.929	23.765	278.913	1881.31	32.6495	34.7893	50.5222	115.516	65.0975	48.3803	46.9774	74.3488	64.981
TFPI2	NSC	841.643	1271.94	3642.09	1967.18	2012.06	1626.2	910.356	438.593	408.861	618.194	224.643	32.983	80.4927	101.032	54.4688	47.8251	141.796	111.897	110.713	83.6434	1127.64	373.482	298.815	338.578	89.7146	363.04	50.0367	1167.04	146.573	55.464	77.7123	6.15434	424.027	137.492	98.9703	6.30371	482.822	18.6329
THBS1	NSC	34467	38120.6	28617	23679.3	10946.7	42344.4	29299	22542.1	35769.9	41143.2	37652.4	378.276	499.978	368.953	459.669	166.206	420.467	467.739	473.592	1018.74	1454.1	1088.09	347.519	1481.53	663.349	935.444	2822.8	1993.87	1823.45	138.73	143.077	25.9282	132.873	90.9417	307.309	397.019	172.189	59.1352
TRIM48	NSC	11.3552	6.89269	4.9124	3.15192	12.5564	12.9817	18.3825	16.1568	-7.40015	17.7325	-30.5671	-2.85693	-10.6744	30.3219	6.46019	23.3646	2.65427	0.347116	-0.13709	23.5626	136.981	1282.13	113.64	4627.1	1968.03	312.104	-9.766	184.008	1092.66	11.3109	23.3852	32.1314	24.1266	12.2267	25.9346	0.233319	16.063	33.8984
UCK2	NSC	1169.59	835.586	1691.28	1112.49	1212.41	902.193	1765.37	1275.45	1081.63	1404.8	935.065	1159.78	1313.69	622.845	1149.84	1705.97	1060.18	1400.9	607.334	1662	423.843	546.419	475.245	599.149	835.018	1100.43	887.715	507.061	908.082	253.75	162.704	349.219	120.276	321.62	287.308	484.167	299.531	372.421
USP44	NSC	-19.8928	-10.6605	-4.98211	-7.846	3.23723	-5.11724	-4.85753	10.5309	5.85411	-1.53815	-4.05523	1651	1932.9	1131.21	1517.2	1320.52	1182.87	2359.34	1237.11	2982.77	88.7299	152.041	30.4986	160.707	66.8075	250.849	90.9518	229.423	58.6007	4.80986	1.95511	39.1864	16.5735	15.9869	3.63945	91.951	33.0894	49.1775
ZIC2	NSC	4.34203	-0.759747	-2.33054	13.1256	8.04997	38.6685	-7.11508	47.6102	0.13485	17.1908	17.5561	12346.5	15691.5	7755.91	17201.7	17709.5	12577.1	21664.7	10802.2	21236.5	6339.84	6491.55	896.128	4083.04	13566.4	14210.8	25948.2	213.744	30381	1079.87	196.743	171.436	2891.1	34.0545	204.088	17998.5	38.7342	4.75979
MBP	OLIGO	36.95	157.313	37.56	16.1437	46.483	254.716	158.595	27.1057	215.502	156.089	123.15	517.298	422.787	157.745	338.096	332.277	352.026	223.824	148.27	336.699	14.7222	-6.78533	-0.0495469	2.44665	3.79033	2.52743	26.9932	62.8147	-4.1976	135.554	9.38876	10.4835	104.651	153.629	60.8804	32.3995	114.445	246.771
OLIG2	OLIGO	10.1089	19.1776	-3.76014	14.9303	6.65432	-8.8425	-12.2166	-20.0362	7.19271	19.4718	26.4431	3.2963	20.4074	-18.9911	14.7243	29.813	29.5578	0.280297	-12.5822	28.0558	17.6333	18.2747	26.171	129.96	58.1108	8.86139	120.695	2.84996	313.416	108.501	38.9188	13.8486	315.707	11.8989	41.3279	1192.14	20.4098	204.566
SOX9	OLIGO	803.171	56.8663	276.81	271.487	203.082	581.701	275.264	528.703	201.359	390.921	261.367	153.792	287.166	159.732	143.871	345.137	211.317	371.473	165.3	389.023	412.743	151.587	1133.41	346.972	265.563	223.167	551.48	2504.68	2098.36	1868.63	1619.86	3566.54	2371.91	2474.11	2503.52	4310.31	3300.08	2250.5
CHX10	POSITIONAL	6.88309	-22.0623	5.13547	12.762	-0.912634	25.2298	-38.3762	-10.7919	3.45101	11.8965	19.723	28.1254	72.8059	17.4775	13.5582	19.0419	29.4051	15.6188	4.37724	52.6669	-11.6605	40.5372	11.4992	7.48681	16.1558	-1.91854	35.2862	737.656	42.1731	764.038	739.053	26.6624	5320.14	539.487	4304.86	11.9622	731.718	12619.8
EN2	POSITIONAL	51.1697	56.0668	6.28753	24.427	69.6086	40.8145	25.2301	65.5212	34.5713	19.7749	52.7299	1.03391	32.2857	12.7583	50.7466	98.7605	64.0624	122.974	73.3423	57.5724	297.834	567.588	739.33	321.086	390.814	775.892	3211.93	783.597	4906.92	109.194	217.002	415.195	154.83	91.6733	130.604	322.13	336.067	621.622
HOXA2	POSITIONAL	23.2259	34.7916	34.3392	9.68078	22.7216	41.0817	33.07	20.2479	44.8009	48.319	37.9142	7.32697	-7.32174	0.67556	14.1655	43.4484	13.7304	30.4212	27.3398	16.7229	594.206	7.06589	2496.13	4581.76	1261.65	22.9311	14.622	2080.22	39.4042	82.0439	27.5892	3080.29	1849.99	736.004	21.6075	20.48	1782.65	22.8721
HOXB4	POSITIONAL	125.073	90.017	126.112	105.827	173.258	110.914	166.792	160.682	64.9684	138.739	142.772	6.8476	-5.69477	-0.0999682	-6.38323	14.2922	11.2973	-4.79655	-11.5191	-3.42143	20.291	-10.7761	112.725	337.93	80.9214	4.24193	9.35894	117.98	32.2308	-5.87424	2.59576	565.868	136.257	19.5457	11.5454	9.93753	388.932	-0.952005
HOXB8	POSITIONAL	100.528	53.1679	-50.3987	1.15995	161.026	9.71133	68.2024	37.0762	2.245	338.098	-8.26665	-33.8574	-32.9697	-26.3078	-8.88294	60.5916	-21.9061	-49.9982	7.17614	-24.6874	-31.548	-35.8122	4350.19	340.106	534.456	-18.4914	-32.1493	7335.16	-30.2787	9.33766	-25.9719	34160.6	5380.82	1906	-12.4769	-32.3691	28322	-17.5679
OTP	POSITIONAL	37.1905	46.3088	31.2825	36.2365	25.8144	47.3863	68.2501	38.824	39.4247	66.9062	52.7773	15.8133	9.5163	19.1291	9.58332	23.8017	33.855	53.3431	60.597	54.9237	46.7632	87.5275	43.3135	39.8839	30.9684	44.8478	56.6324	270.066	93.1726	1925.31	5692.64	975.878	999.18	11563.7	11831.6	59.2337	4430.01	3529.84
OTX1	POSITIONAL	-48.2621	-36.2246	-15.9712	-12.297	-24.0791	-13.4314	-31.6551	-38.1207	-32.367	-30.1916	-42.8372	-9.03689	34.3979	-36.68	-32.3058	-30.8047	-21.7383	-22.9209	-34.7142	-23.3813	-20.3239	31.7664	-39.0775	-7.36644	-7.03362	-19.1618	1281.32	-44.0692	-45.3527	-39.802	-5.03496	-28.0164	-30.9505	-19.5545	-15.7569	353.434	-29.9062	120.872
PITX2	POSITIONAL	136.464	54.3343	108.634	136.142	148.522	119.815	136.848	200.359	77.4167	155.64	78.723	5.40447	0.66912	-7.60853	-4.57576	13.0251	3.00865	6.84262	13.7838	13.9321	3.83848	-0.90887	-12.5226	1.93187	-5.39972	-2.00659	-1.9986	8.40596	-12.2718	29.8106	20.6061	-0.704953	2.891	-2.204	27.484	25.699	12.6575	268.782
DNMT3B	PSC	57.0118	45.173	45.3779	40.9029	44.8256	37.179	57.8215	55.1807	31.7365	35.1269	38.0149	5614.92	7027.33	5351.31	7307.83	5037.71	4955.13	6836.51	5411.15	10994.4	200.6	351.465	208.606	486.18	325.816	489.45	296.629	571.683	770.043	113.622	228.028	670.743	138.453	182.94	165.766	326.334	428.437	863.665
GDF3	PSC	-25.1164	-16.3119	0.641798	10.332	10.2338	0.131535	6.1735	-1.16152	-8.9528	-22.9097	-0.0030024	514.428	653.3	486.862	691.657	482.406	919.85	1501.88	916.94	976.479	-10.479	-9.38518	1219.54	39.2295	10.4274	-18.8756	-25.3582	4708.83	-5.10442	-35.2321	-15.086	1768.74	6.84133	2.18682	-15.3708	-10.531	3535.69	1.87642
LIN28	PSC	-52.3294	-21.7995	-12.2352	9.66912	-30.5257	-29.2812	-34.3969	-7.85117	-19.5754	-28.9174	-21.6368	28213	43678.6	27477.7	32893.3	26301.8	29204.9	39793.3	29265	38302.1	5629.98	10716.3	860.346	4337.8	11039.7	12924.8	2820.29	2591.36	2763.47	-20.357	-17.9118	-3.97099	-52.2087	22.8967	-18.2339	-33.1517	-8.31392	-35.9705
NANOG	PSC	-16.9515	-18.8798	-5.62972	-2.54612	-18.8103	-4.15733	7.31707	-9.89014	-5.22594	-8.69558	-22.8091	1308.69	1450.75	764.951	1184.12	1482.94	1452.64	1769.69	1017.82	2210.19	-13.5099	1.04006	-7.62533	-17.1268	-21.9772	-2.4531	-15.9281	-22.5386	-10.66	-23.5959	17.4369	5.90981	-15.0898	-5.56205	-17.5355	-6.85132	7.06806	-6.22812
POU5F1	PSC	2.68175	-8.84112	13.6996	-4.1203	15.5399	4.07876	18.0534	25.1965	9.04103	8.10361	21.6979	6881.02	8092.55	4735.94	7025.11	5318.97	5200.66	5075.91	4970.46	9031.42	9.02112	1.03425	16.0613	1.88648	-3.11716	17.233	22.7816	12.4162	36.3471	16.3831	24.7726	12.3249	18.6723	18.4581	23.7336	13.8466	21.0663	22.1459
SOX2	PSC	-4.43772	-12.3015	-14.6439	-7.56134	-15.2816	3.02883	5.80713	-2.75789	-3.30775	-12.2068	4.17001	5096.69	8459.97	8122.13	7050.65	5732.6	5703.77	9453.47	7378.66	9746.98	7022.13	9184.5	5621.22	9981.82	11610	11192.3	8840.61	14919.5	14875	6468.86	5900.93	12844.5	10697.7	3807.38	5064.28	6187.99	13622	8475.84
TDGF1	PSC	-11.3247	-11.4048	-11.0859	-4.40849	-15.5977	-7.55345	6.80465	-22.221	-12.9883	-2.43973	-14.8047	55.1377	46.0836	182.218	43.133	9.21964	128.208	90.5733	229.324	76.6301	-1.54097	17.2474	-18.437	-8.32285	-22.9344	0.973812	-0.56995	-6.24593	-16.7153	-7.44039	-1.88887	-1.3291	11.8464	9.6585	15.724	-5.76233	-4.15976	-13.563
TERT	PSC	-16.5937	-16.9504	-11.4491	-7.03953	-15.172	-13.5615	-13.2385	-18.1831	-9.4903	-23.0895	-19.2304	91.337	92.9049	13.3185	66.1937	40.7475	79.4538	23.4286	53.5003	82.3431	-8.39454	-18.1571	-18.4212	-29.8437	1.88481	-12.3043	-20.8962	0.257773	-19.5332	-37.5151	-27.5993	-12.5591	-3.54732	-4.49483	-12.7441	-18.0485	-5.60496	-18.3508
ZFP42	PSC	-11.9516	-13.7148	2.34421	-17.2996	-12.6062	-11.2805	-23.7985	0.206966	1.2886	-18.9368	-10.5099	9148.23	10137.6	7564.72	9799.75	9071.09	6538.02	10594.1	7154.15	12884.6	2.51291	3.7433	-14.9301	-13.058	3.91041	2.16504	-27.5457	-17.2579	-33.7489	17.184	-11.3599	-12.5541	8.95742	-22.5548	7.75113	-0.54671	5.06947	-18.3361
ACTB	reference	60147.4	56447.2	58111.1	56208.7	50325	60407.7	63647.7	61019.1	56678.8	61728.5	59302.9	48473.9	52311.9	34538.1	45850.4	42418.5	43210.1	53989.5	35912.3	56087.5	54456	47919.9	42988.6	60022.6	51176.9	58042.6	61819.9	56998.4	59073.2	38358.2	30826.3	39468.9	29213.8	51199.7	46829.9	56276.8	45810.4	43568.6
GAPDH	reference	31524.8	34077.9	40193.2	33418.3	35794.1	36436.2	39793.4	36993.9	35980.1	46091.2	32218.8	25808.5	34051.9	16828.2	25267.1	34180.4	25729.3	32554.3	18899.8	40790.8	16542.5	21250.7	12111.8	24542.8	27130	32079.5	30729.9	22587.3	45891.2	11624.8	11945.3	26393.3	10009.5	20876.1	16461	23925.1	22918.4	27754.8
RPL11	reference	37981.3	36851.2	34691.2	35872.3	37556.9	41713.4	43991.9	36926.3	33652.7	49951.6	37366.7	41478.1	46252.4	29266.3	32311.3	41700.8	38753.5	47085.7	31357.6	51169	32999.4	33535.5	31292.2	39168.6	34451.4	50716.4	41454.4	32290	49658.8	40436.6	24516.1	41163	38230.9	28903.3	33158.8	36022.9	33695.1	29824.5
RPL23	reference	26417	18791	12571.5	15391.5	12762.4	11956.8	12090.5	28209	14253.5	14411.7	12891.6	11952	12154.4	22963.3	10549.1	15778.1	16774.2	19859.3	24731.9	17519.9	8188.99	8976.14	27959.4	11168.8	15352.8	18317.7	10560.8	26284.8	16563.3	23443.6	20794.8	27246.7	16445	11754.4	8229.73	8184.52	22944.8	9340.68
RPL5	reference	23158	24189.5	18136.8	15154.7	19497.8	19932.5	20099.6	17595.7	18292.5	24544.4	18377.6	22220.5	24617.6	27550.5	21985.3	25508.2	23328.7	30182.9	23176.1	27118.7	18671.5	23608.3	29546.8	22438.8	19712	28163.9	25253.6	29095.9	27052.1	23676.4	24601.6	23693.9	24510.4	12147.9	17755	24635.1	21639.2	15057.4
RPL6	reference	30469.9	27799.6	29392.2	29943.5	27092.5	33361.8	29140.8	26780.5	26541.8	37363.3	26982.4	33973.3	41151.4	28432.4	35293.3	33873.4	31216	35846.1	29580.3	40799.4	29781.6	31750.1	30763.6	38000.8	30054.6	38723.6	36266.4	32928.2	41909.1	27621.9	28172.3	32782.2	27119	26897.9	24790.4	33906	29583.7	29861.3
RPL7A	reference	12557.9	10967.3	9557.07	10030.7	11021.7	14681.6	10088.6	10195.2	12326.9	14853.8	10790.3	11810.8	11177.7	7047.12	9044.88	16065.7	11770.8	13379.9	9249.21	15973.6	9222.83	8694.91	9532.59	10017.8	13506.4	14295.1	10455.1	13443.2	16293	8330.67	6211.53	12378.2	8870.54	6419.59	8525.47	10617.8	12832	7677.58
RPL8	reference	13050.1	12046.9	16705.4	14732.8	15159	17608.6	15615	10570.5	12534.2	13305.9	10513.1	15638.2	22736.7	8373.36	14345.8	19894.4	14976.3	23107.2	9934	14345.7	7786.24	11376.6	8293.07	9297.53	14859.7	12708.2	9354.42	9531.45	11246.1	7622.54	7313.14	14586.2	11219.5	9049.32	9672.72	11868.5	7092.77	9879.63
RPL9	reference	19013.8	15968.5	12983.3	12608.5	11087.2	16974.5	12323.9	13793	11782.5	17936.4	13547.5	19931.9	22749.6	17404.5	17507.2	17657.3	15082.5	14067.3	19348.5	21277.9	14225.5	17172	24460.1	19371.4	14260.7	20525.9	15831.3	22332.4	20150.5	24538	19791.5	25759.5	21563.1	13352.5	12291	16176.1	22040.1	12477.2
TBP	reference	851.768	614.103	821.988	673.889	997.996	864.753	906.821	774.512	664.108	950.106	739.16	1242.71	1508.94	1033.07	1283.26	1523.45	1240.74	1366.95	923.724	1755.69	970.028	1106.32	1072.27	1255.22	1092.56	1421.32	1689.76	1091.96	1332.2	1306.54	913.948	933.628	1151.17	1733.56	1178.82	1655.03	1283.06	1114.69
TUBA1A	reference	39742.7	33215.5	37807.6	39540.8	43037.5	38311.3	42668	42071.8	36064.8	41024.3	36785.5	36401.9	38876.7	23880.5	39881.4	36735.4	39764.7	39884.9	30299.5	40838.8	53495.6	49649.9	50491.7	59489.8	46036.7	51685.8	57383.1	51620.5	64033.2	45728.1	47506.8	57104.2	51335.6	59860.3	60657.4	61495.9	57930.1	62518.2
KRT10	SKIN	4150.73	3437.7	2627.88	3959.62	4068.33	4444.73	4969.22	4155.33	3769.29	4929.39	3232.57	1666.51	2368.53	1160.02	1520.18	2357.64	2747.42	1900.47	1828.62	3130.4	2289.53	2044.92	2905.78	2672.8	3639.89	3136.96	4098.76	2461.27	3782.84	5103.35	3192.95	2397.38	4305.19	6230.61	3150.64	3347.12	3819.61	2939.55
KRT14	SKIN	115.922	12.8476	133.792	-11.3512	113.765	25.114	16.8864	20.7074	65.981	1351.29	323.099	-21.6205	-37.234	-5.07575	-2.74983	-7.46587	-6.83359	-13.0599	-15.5513	-2.42199	-18.1552	-17.011	-37.338	5.97391	6.91414	-7.39196	-7.48073	4.38194	-9.66573	-18.0095	-27.3038	2.06745	-24.2291	-9.97237	-6.66714	-6.14926	-18.2	-1.66893
KRT5	SKIN	-44.2999	-20.3132	-13.7056	-6.31715	-24.3029	-30.7052	-27.345	-33.371	-39.2466	-24.0729	-23.427	-35.8852	-8.74064	-46.685	-29.9811	-22.2716	-29.5607	-33.48	-30.9249	-50.3108	-42.5721	-24.3143	-42.3416	-43.449	-12.2047	-30.6065	-26.9054	-2.3609	-20.8425	-33.1023	-37.2704	-27.9801	-27.8131	-13.1218	-7.75233	-30.0738	-16.5404	-36.0631
CDX2	TROPHOBLAST	-12.5109	-15.5814	-4.46843	21.7685	5.92477	3.68006	-1.1126	3.17489	33.4695	-20.9817	8.09821	1.03571	5.74874	0.734672	34.4685	94.817	43.7919	19.5139	52.3249	-10.2512	32.1705	2.38929	7.42989	-4.25979	-2.63067	-6.50457	35.0908	8.48021	30.0793	-9.05565	45.3385	26.3818	-13.6547	-1.28149	8.24421	-11.7559	2.87028	9.2551
CGB	TROPHOBLAST	618.223	81.8487	304.139	212.702	1223.2	311.782	456.015	638.222	120.705	1135.07	153.936	45.8474	36.3188	6.05143	45.3828	41.5784	49.269	38.0175	60.0502	34.0712	41.5118	67.148	52.3916	25.372	41.8519	9.7554	74.3821	28.1047	75.5436	66.7164	55.4322	21.5974	58.0993	40.0446	47.5389	45.0108	28.6363	55.9
EOMES	TROPHOBLAST	-8.51894	-28.9878	-16.7645	-18.7771	-14.8362	6.70683	-17.5162	17.0247	-2.32984	-16.0154	18.8236	-8.58594	-2.73172	15.1557	10.434	347.28	182.875	317.735	142.553	35.2561	-8.75405	-22.2292	-22.6432	-28.0357	48.8674	-1.63255	4.16621	-11.57	-24.2329	-13.4407	-13.4577	-25.9389	16.9898	-17.5786	-21.6259	89.6884	27.4343	11.9113
GCM1	TROPHOBLAST	52.5266	70.4586	43.0041	36.4341	31.1241	57.1773	22.0542	50.9468	59.2242	52.599	43.0568	66.4329	49.5129	54.3783	58.8137	46.6767	57.0507	43.3158	102.385	76.9538	45.3899	81.6205	40.7473	47.9818	34.0535	24.1356	29.0974	43.4084	51.9122	57.9276	113.389	23.4142	72.8503	65.291	13.3345	67.8946	9.78372	62.2286
KRT1	TROPHOBLAST	-19.574	-33.8833	-18.0927	-9.72227	-7.84267	-27.1844	-17.4967	-32.0314	-4.11738	-24.6214	-6.66793	-18.1371	-14.7938	-16.9244	-13.0153	-8.59311	-6.31541	-10.1783	-23.9201	-30.426	-0.833631	-9.0507	-36.6208	-10.222	-13.3549	-11.5833	2.19378	-6.66112	-1.91443	-12.8407	1.57469	-24.0469	2.19745	-21.5484	-7.86769	-5.94175	-29.0675	-12.1825
DRD1IP		-16.8381	-26.8631	-26.3286	-11.5092	-38.7708	-19.2907	-11.35	-40.0971	-14.4066	-25.5725	-13.0589	82.711	117.279	125.858	92.8507	85.0257	95.1238	208.558	60.5083	28.4854	174.374	20.9139	199.046	82.983	8.54643	51.7313	36.3485	173.282	-0.384036	3880.16	2441.75	1858.26	3087.15	18670.5	5312.45	1577.84	4296.06	3077.5
EN1		143.434	132.323	216.455	125.286	84.9487	136.758	167.669	132.32	100.451	303.099	147.447	-5.35968	-23.4762	6.81301	-11.5955	19.7802	9.3588	21.2674	-8.67843	0.291354	5.41925	37.6811	232.121	229.647	53.6658	66.2158	783.127	250.144	1437.06	79.9568	397.518	252.642	57.426	96.029	272.936	30.3632	292.394	879.646
FABP7		25.7593	20.056	31.0144	17.9535	17.0539	52.2941	40.3711	-1.94962	49.2917	57.2285	42.8122	1490.53	1995.42	1249.08	1247.16	3015.17	2651.64	1261.12	1076.74	1980.26	3368.01	9399.22	36773.4	31257.3	11132.7	14155	11049.3	47177	28504.8	37442.3	30919.5	17862.6	28240.1	27445.5	19182.9	12487.7	37027.6	22002.6
KCNJ6		-5.41736	-7.541	-20.8102	-5.42086	-22.2423	-8.22159	3.64035	-2.82662	5.24029	7.64717	-15.0472	45.6337	39.5903	60.0011	57.2149	18.2848	14.9495	86.9213	41.5269	26.6265	254.779	89.5602	46.5066	204.365	388.913	100.329	89.9874	339.613	1244.68	320.309	161.951	498.454	362.831	891.33	1097.42	484.734	960.462	642.004
NR4A2		71.5891	92.2258	267.352	54.3409	47.4702	74.6096	62.9169	90.6793	57.1081	106.484	84.1506	-3.34302	36.1826	-9.94791	10.3018	18.3341	14.8119	29.0345	17.1324	13.4332	-4.82688	10.3965	17.5145	34.6637	12.0096	-11.569	11.8511	2.74611	6.56531	497.823	80.5552	243.18	235.953	607.306	625.298	365.608	833.248	126.434
